# Supplementary material for: Spatial distribution and risk factors of Schistosoma haematobium and hookworm infections among schoolchildren in Kwale, Kenya
Source: PLoS Negl Trop Dis. 2017 Sep 1;11(9):e0005872. doi: 10.1371/journal.pntd.0005872 (PMC5599053; doi:10.1371/journal.pntd.0005872)
Supplement: S2 File — (XLSX) [file pntd.0005872.s003.xlsx]

## Sheet: S2 File_Kwale data
serial	Code	sschool	lastdeworming	ssexmf	Easting	Southing	elevation	wealthquintile	wealthcat	sagec	agegroup	agegrp	sagecat	s_Hb	anemiaproper	anemiacat	anemiamod-heavy	s_Hbltpp_pn	two	light	sweight	sheight	smuac	HAZ	stunting	s_Hblt11	thinness	nutdeficit	BAZ	WAZ	wasting	sttave1	tt_pstv	sSH1	sSH2	sSH3	Shtotal	Days	sShave	shcount	sh_status	shcategory	microhaematuria	microprevalence	co-infection	haematobium	shook1	shook2	shook3
1	A02	Burani	Over 2 yrs ago	F	39.3557	4.24159	251	Less poor	1.High	12	2.Middle	2	2.Older	11.8	1.Anemic	1.Mild	1	n	0	No	26.5	131.4	17.4	-3.14	1.Stunted	0	0.Normal	1	-1.48			0	0	0	0	0	0	3	0	0	0	0.Negative	0	negative	0.Negative	Negative	0	0	0
2	A05	Burani	Over 2 yrs ago	F	39.352	4.25439	207	Less poor	1.High	13	2.Middle	3	2.Older	9.3	1.Anemic	2.Moderate	2	p	1	No	30	140.5	17.2	-2.15	1.Stunted	1	0.Normal	1	-1.75			0	0	7	9	6	22	3	7.33333	8	1	1.Light	0	negative	3.mixed	Positive	720	6384	5232
3	A06	Burani	Over 2 yrs ago	F	39.3614	4.24475	197	Poor	2.Low	13	2.Middle	3	2.Older	14.7	0.Normal	0.Normal	0	n	0	No	33	145	18.7	-1.64	0.Normal	0	0.Normal	0	-1.52			0	0	0	1569		1569	2	784.5	785	1	2.Heavy	3	positive	1.haematobium	Positive		0
4	A07	Burani	Within a year ago	F	39.3538	4.27877	278	Less poor	1.High	12	2.Middle	2	2.Older	11	1.Anemic	1.Mild	1	p	1	No	31	139.5	18.7	-1.89	0.Normal	1	0.Normal	1	-1.09			0	0	277	25	840	1142	3	380.667	381	1	2.Heavy	3	positive	3.mixed	Positive	0	768	312
5	A08	Burani	Within a year ago	F	39.3476	4.26242	215	Poor	2.Low	11	1.Young	2	1.Younger	12.6	0.Normal	0.Normal	0	n	0	No	24	130	17.4	-2.25	1.Stunted	0	0.Normal	0	-1.76			0	0	7	4	19	30	3	10	10	1	1.Light	1	positive	1.haematobium	Positive	0	0	0
6	A10	Burani	Within a year ago	F	39.3483	4.24789	245	Less poor	1.High	13	2.Middle	3	2.Older	11.9	1.Anemic	1.Mild	1	n	1	Yes	34	150.5	19.2	-0.92	0.Normal	0	0.Normal	0	-2			0	0	0	0	2	2	3	0.666667	1	1	1.Light	0	negative	3.mixed	Positive	0	48	0
7	A12	Burani	Within a year ago	F	39.3558	4.24499	238	Poor	2.Low	11	1.Young	2	1.Younger	11.9	0.Normal	0.Normal	0	n	1	No	31.5	137.5	20.4	-2.02	1.Stunted	0	0.Normal	1	-0.63			0	0	0	12		12	2	6	6	1	1.Light	0	negative	3.mixed	Positive	0	72
8	A13	Burani	Within a year ago	F	39.3506	4.24687	246	Poor	2.Low	15	2.Middle	3	2.Older	13.9	0.Normal	0.Normal	0	n	1	No	31.3	145.6	18.4	-2.34	1.Stunted	0	1.Thin	1	-2.72			0	0	42	60	50	152	3	50.6667	51	1	2.Heavy	1	positive	3.mixed	Positive	72	0	120
9	A14	Burani	Within a year ago	F	39.3519	4.25458	203	Poor	2.Low	14	2.Middle	3	2.Older	13	0.Normal	0.Normal	0	n	1	No	46.5	153.5	22.1	-1.19	0.Normal	0	0.Normal	0	-0.18			0	0		361	277	638	2	319	319	1	2.Heavy	3	positive	3.mixed	Positive		288	408
10	A15	Burani	Within a year ago	F	39.3538	4.24194	252	Less poor	1.High	18	3.Old	3	2.Older	12	0.Normal	0.Normal	0	n	0	No	38	145.6	21	-2.64	1.Stunted	0	0.Normal	1	-1.28			0	0	0	0	0	0	3	0	0	0	0.Negative	0	negative	2.hookworm	Negative		1368	1128
11	A16	Burani	Over 2 yrs ago	F	39.3468	4.25049	210	Less poor	1.High	9	1.Young	1	1.Younger	13.6	0.Normal	0.Normal	0	n	0	No	25	123.5	18.3	-1.47	0.Normal	0	0.Normal	0	0.15	-0.74	2	0	0	0		2	2	2	1	1	1	1.Light	0	negative	1.haematobium	Positive	0		0
12	A17	Burani	Over 2 yrs ago	F	39.3538	4.27877	278	Less poor	1.High	11	1.Young	2	1.Younger	13.6	0.Normal	0.Normal	0	n	0	No	25.7	130	16.5	-2.25	1.Stunted	0	0.Normal	1	-1.08			0	0	0	0	0	0	3	0	0	0	0.Negative	0	negative	0.Negative	Negative	0	0	0
13	A18	Burani	Within a year ago	F	39.3519	4.25262	205	Poor	2.Low	12	2.Middle	2	2.Older	12.4	0.Normal	0.Normal	0	n	1	No	30	136.8	18.9	-2.58	1.Stunted	0	0.Normal	1	-1.19			0	0	425	140	102	667	3	222.333	223	1	2.Heavy	3	positive	3.mixed	Positive	72	288	144
14	A19	Burani	Within a year ago	F	39.3464	4.25097	231	Less poor	1.High	11	1.Young	2	1.Younger	12.6	0.Normal	0.Normal	0	n	0	No	33.7	139.7	18.5	-1.69	0.Normal	0	0.Normal	0	-0.32			0	0	19	176	519	714	3	238	238	1	2.Heavy	3	positive	1.haematobium	Positive	0	0	0
15	A20	Burani	Within a year ago	F	39.349	4.24332	219	Poor	2.Low	12	2.Middle	2	2.Older	13.4	0.Normal	0.Normal	0	n	0	No	30	140	19.6	-2.36	1.Stunted	0	0.Normal	1	-1.76			0	0		0	0	0	2	0	0	0	0.Negative	0	negative	2.hookworm	Negative		0	96
16	A21	Burani	Within a year ago	F	39.3497	4.26195	225	Poor	2.Low	12	2.Middle	2	2.Older	12.7	0.Normal	0.Normal	0	n	0	No	35	148	19.3	-0.47	0.Normal	0	0.Normal	0	-0.99			0	0	37	52	24	113	3	37.6667	38	1	1.Light	1	positive	1.haematobium	Positive	0	0
17	A22	Burani	Within a year ago	F	39.3515	4.27378	231	Less poor	1.High	12	2.Middle	2	2.Older	10.6	1.Anemic	2.Moderate	2	p	0	No	30	140	17.6	-2.36	1.Stunted	1	0.Normal	1	-1.76			0	0	0	0	0	0	3	0	0	0	0.Negative	0	negative	2.hookworm	Negative	2976	3264	2544
18	A23	Burani	Within a year ago	F	39.3519	4.24449	232	Less poor	1.High	13	2.Middle	3	2.Older	13.8	0.Normal	0.Normal	0	n	0	No	41.3	150	20.8	-0.68	0.Normal	0	0.Normal	0	-0.06			0	0	0	0	0	0	3	0	0	0	0.Negative	0	negative	2.hookworm	Negative	0	0	72
19	A24	Burani	Within a year ago	F	39.3332	4.24934	217	Less poor	1.High	15	2.Middle	3	2.Older	12.6	0.Normal	0.Normal	0	n	0	No	34.5	139	21.3	-3.51	1.Stunted	0	0.Normal	1	-1.18			0	0	0	0	1	1	3	0.333333	1	1	1.Light	0	negative	1.haematobium	Positive			0
20	A27	Burani	Within a year ago	F	39.3511	4.25218	210	Poor	2.Low	15	2.Middle	3	2.Older	14.9	0.Normal	0.Normal	0	n	1	No	36	145	20.5	-2.58	1.Stunted	0	0.Normal	1	-1.49			0	0	88	25	43	156	3	52	52	1	2.Heavy	2	positive	3.mixed	Positive	72	96	312
21	A31	Burani	Within a year ago	F	39.3519	4.25431	211	Less poor	1.High	14	2.Middle	3	2.Older	11.2	1.Anemic	1.Mild	1	n	1	No	42	152	21.2	-0.97	0.Normal	0	0.Normal	0	-0.45			0	0	0	6	5	11	3	3.66667	4	1	1.Light	0	negative	3.mixed	Positive	48	48	216
22	A32	Burani	Within a year ago	F	39.3445	4.23959	237	Less poor	1.High	15	2.Middle	3	2.Older	12.8	0.Normal	0.Normal	0	n	0	No	58.5	158	27.5	-0.54	0.Normal	0	0.Normal	0	0.98			0	0	0	0	0	0	3	0	0	0	0.Negative	0	negative	0.Negative	Negative	0	0	0
23	A33	Burani	Within a year ago	F	39.3594	4.25227	204	Poor	2.Low	11	1.Young	2	1.Younger	12.4	0.Normal	0.Normal	0	n	1	No	25	129.5	17.8	-3.15	1.Stunted	0	0.Normal	1	-1.63			0	0	10	36	51	97	3	32.3333	33	1	1.Light	1	positive	3.mixed	Positive	0	96	0
24	A34	Burani	Over 2 yrs ago	F	39.3465	4.25109	231	Less poor	1.High	12	2.Middle	2	2.Older	11.1	1.Anemic	1.Mild	1	n	1	No	28	138	17.3	-2.18	1.Stunted	0	0.Normal	1	-1.9			0	0	1	1	11	13	3	4.33333	4	1	1.Light	1	positive	3.mixed	Positive	552	48	72
25	A36	Burani	Within a year ago	F	39.3416	4.26479	228	Less poor	1.High	11	1.Young	2	1.Younger	11.1	1.Anemic	1.Mild	1	n	1	No	20	118	16.9	-4.06	1.Stunted	0	0.Normal	1	-1.64			32	1		90	9	99	2	49.5	50	1	2.Heavy	2	positive	1.haematobium	Positive		0	0
26	A37	Burani	Within a year ago	F	39.3515	4.27378	231	Less poor	1.High	12	2.Middle	2	2.Older	12.3	0.Normal	0.Normal	0	n	1	No	30	132	20.1	-2.94	1.Stunted	0	0.Normal	1	-0.41			24	1	0	0	0	0	3	0	0	0	0.Negative	0	negative	2.hookworm	Negative	1704	576	912
27	A38	Burani	Within a year ago	F	39.3474	4.24906	235	Less poor	1.High	11	1.Young	2	1.Younger	13.1	0.Normal	0.Normal	0	n	0	No	20	118.8	15.7	-4.04	1.Stunted	0	0.Normal	1	-1.83			0	0	0	0		0	2	0	0	0	0.Negative	0	negative	0.Negative	Negative	0	0	0
28	A41	Burani	Over 2 yrs ago	F	39.3547	4.24933	212	Less poor	1.High	10	1.Young	1	1.Younger	12.4	0.Normal	0.Normal	0	p	0	No	27	134.5	17.1	-0.79	0.Normal	0	0.Normal	0	-0.99			0	0	0	0	0	0	3	0	0	0	0.Negative	0	negative	0.Negative	Negative	0	0	0
29	A44	Burani	Over 2 yrs ago	F	39.3538	4.24194	252	Less poor	1.High	11	1.Young	2	1.Younger	13.2	0.Normal	0.Normal	0	n	0	No	24	133	16.4	-2	0.Normal	0	1.Thin	1	-2.34			0	0	0	0	0	0	3	0	0	0	0.Negative	0	negative	0.Negative	Negative	0	0	0
30	A45	Burani	Within a year ago	F	39.3444	4.2531	225	Less poor	1.High	9	1.Young	1	1.Younger	13.2	0.Normal	0.Normal	0	n	0	No	33	140	20.3	0.89	0.Normal	0	0.Normal	0	0.29	0.67	2	0	0	0	0	1	1	3	0.333333	1	1	1.Light	0	negative	1.haematobium	Positive	0	0	0
31	A46	Burani	Over 2 yrs ago	F	39.3519	4.25268	202	Poor	2.Low	13	2.Middle	3	2.Older	11.9	1.Anemic	1.Mild	1	n	0	No	29	140	18.5	-2.46	1.Stunted	0	1.Thin	1	-2.16			0	0	312		8	320	2	160	160	1	2.Heavy	2	positive	1.haematobium	Positive	0		0
32	A48	Burani	Over 2 yrs ago	M	39.3381	4.22911	184	Poor	2.Low	9	1.Young	1	1.Younger	11.3	1.Anemic	1.Mild	1	n	0	No	32	142.5	18.6	1.32	0.Normal	0	0.Normal	0	-0.26	0.58	2	0	0	0	18	0	18	3	6	6	1	1.Light	0	negative	1.haematobium	Positive		0	0
33	A49	Burani	Within a year ago	M	39.3492	4.24018	200	Poor	2.Low	11	1.Young	2	1.Younger	11.7	0.Normal	0.Normal	0	n	0	No	25	131.8	14.9	-1.84	0.Normal	0	0.Normal	0	-1.78			0	0	0	0		0	2	0	0	0	0.Negative	0	negative	0.Negative	Negative	0	0
34	A50	Burani	Within a year ago	M	39.3431	4.24497	217	Poor	2.Low	11	1.Young	2	1.Younger	10.9	1.Anemic	2.Moderate	2	p	1	No	23	130	15.6	-2.28	1.Stunted	1	1.Thin	1	-2.57			0	0	4	4	6	14	3	4.66667	5	1	1.Light	0	negative	3.mixed	Positive	0	768	48
35	A51	Burani	Over 2 yrs ago	M	39.3443	4.24022	228	Less poor	1.High	13	2.Middle	3	2.Older	11.8	1.Anemic	1.Mild	1	n	0	No	35	146.5	18.9	-0.94	0.Normal	0	0.Normal	0	-0.9			0	0	0	0	0	0	3	0	0	0	0.Negative	0	negative	0.Negative	Negative	0	0	0
36	A52	Burani	Within a year ago	M	39.3451	4.25264	218	Less poor	1.High	12	2.Middle	3	2.Older	13.5	0.Normal	0.Normal	0	n	1	No	33	146	18.5	-0.56	0.Normal	0	0.Normal	0	-1.26			0	0	15	6	2	23	3	7.66667	8	1	1.Light	1	positive	3.mixed	Positive	48	144	192
37	A53	Burani	Within a year ago	M	39.3469	4.25048	243	Less poor	1.High	10	1.Young	1	1.Younger	12	0.Normal	0.Normal	0	n	0	No	25	128	16.6	-1.26	0.Normal	0	0.Normal	0	-0.66	-1.21	2	0	0	0	0	0	0	3	0	0	0	0.Negative	0	negative	0.Negative	Negative	0	0	0
38	A54	Burani	Within a year ago	M	39.3547	4.24934	218	Poor	2.Low	13	2.Middle	3	2.Older	11	1.Anemic	1.Mild	1	p	1	No	28	133	18	-2.84	1.Stunted	1	0.Normal	1	-1.22			0	0	2077	1072	1150	4299	3	1433	1433	1	2.Heavy	3	positive	3.mixed	Positive	1104	5040	240
39	A56	Burani	Over 2 yrs ago	M	39.3595	4.24282	229	Less poor	1.High	10	1.Young	1	1.Younger	13.3	0.Normal	0.Normal	0	n	0	No	25	127.5	16.9	-1.34	0.Normal	0	0.Normal	0	-0.58	-1.21	2	0	0	0	0	0	0	3	0	0	0	0.Negative	0	negative	0.Negative	Negative	0	0	0
40	A58	Burani	Within a year ago	M	39.3567	4.24548	215	Less poor	1.High	14	2.Middle	3	2.Older	10.2	1.Anemic	2.Moderate	2	p	1	No	28	136	17.4	-3.45	1.Stunted	1	1.Thin	1	-2.21			16	1	178	1403	1716	3297	3	1099	1099	1	2.Heavy	3	positive	3.mixed	Positive	0	264	144
41	A59	Burani	Over 2 yrs ago	M	39.3505	4.25192	218	Less poor	1.High	15	2.Middle	3	2.Older	13	0.Normal	0.Normal	0	n	0	No	33.5	143	19.3	-3.21	1.Stunted	0	0.Normal	1	-1.68			0	0	1	0	0	1	3	0.333333	1	1	1.Light	0	negative	1.haematobium	Positive	0	0	0
42	A61	Burani	Over 2 yrs ago	M	39.3454	4.27347	229	Less poor	1.High	12	2.Middle	2	2.Older	13.1	0.Normal	0.Normal	0	n	1	Yes	27	132.5	17	-2.62	1.Stunted	0	0.Normal	1	-1.41			0	0	6	0	0	6	3	2	2	1	1.Light	0	negative	3.mixed	Positive	0	528	144
43	A63	Burani	Over 2 yrs ago	M	39.3603	4.24424	205	Less poor	1.High	10	1.Young	1	1.Younger	10.8	1.Anemic	2.Moderate	2	p	0	No	22	122	16.1	-2.41	1.Stunted	1	0.Normal	1	-1.08	-2.34	1	0	0	0	0	0	0	3	0	0	0	0.Negative	0	negative	2.hookworm	Negative	552	360	600
44	A65	Burani	Within a year ago	M	39.3432	4.24197	220	Poor	2.Low	12	2.Middle	2	2.Older	13.1	0.Normal	0.Normal	0	n	0	No	26.5	134	17	-1.88	0.Normal	0	0.Normal	0	-1.64			0	0	0	0	0	0	3	0	0	0	0.Negative	0	negative	2.hookworm	Negative	0	96	24
45	A66	Burani	Over 2 yrs ago	M	39.3566	4.2406	262	Less poor	1.High	11	1.Young	2	1.Younger	11.8	0.Normal	0.Normal	0	n	0	No	23.5	133.2	15.9	-1.79	0.Normal	0	1.Thin	1	-2.94			0	0		0	0	0	2	0	0	0	0.Negative	0	negative	0.Negative	Negative	0	0	0
46	A69	Burani	Within a year ago	M	39.3361	4.2533	227	Less poor	1.High	14	2.Middle	3	2.Older	13.5	0.Normal	0.Normal	0	n	0	No	31	140.5	19.4	-3.23	1.Stunted	0	0.Normal	1	-1.98			0	0	0	0	0	0	3	0	0	0	0.Negative	0	negative	2.hookworm	Negative	0	192	288
47	A70	Burani	Over 2 yrs ago	M	39.3522	4.25408	208	Less poor	1.High	16	3.Old	3	2.Older	11.7	1.Anemic	1.Mild	1	n	1	No	49	154	23.3	-2.52	1.Stunted	0	0.Normal	1	0			0	0	285	481	770	1536	3	512	512	1	2.Heavy	3	positive	3.mixed	Positive	72	360	48
48	A71	Burani	Within a year ago	M	39.3504	4.25189	227	Less poor	1.High	13	2.Middle	3	2.Older	11.8	1.Anemic	1.Mild	1	n	0	No	35	151	18.8	-0.33	0.Normal	0	0.Normal	0	-1.54			0	0	484	2044	397	2925	3	975	975	1	2.Heavy	3	positive	1.haematobium	Positive	0	0	0
49	A73	Burani	Within a year ago	M	39.3445	4.2653	217	Less poor	1.High	13	2.Middle	3	2.Older	11	1.Anemic	1.Mild	1	p	1	No	35	148.5	19.3	-0.85	0.Normal	1	0.Normal	1	-1.25			0	0	3	5	1	9	3	3	3	1	1.Light	2	positive	3.mixed	Positive	0	0	24
50	A74	Burani	Within a year ago	M	39.3431	4.24499	222	Poor	2.Low	14	2.Middle	3	2.Older	13.4	0.Normal	0.Normal	0	n	0	No	35.5	151	19	-1.82	0.Normal	0	1.Thin	1	-2.05			0	0	0	0	0	0	3	0	0	0	0.Negative	0	negative	2.hookworm	Negative	0	72	48
51	A75	Burani	Over 2 yrs ago	M	39.3446	4.26522	216	Less poor	1.High	12	2.Middle	2	2.Older	12.8	0.Normal	0.Normal	0	n	0	No	35	147	17	-0.6	0.Normal	0	0.Normal	0	-0.86			0	0	516	245	77	838	3	279.333	280	1	2.Heavy	3	positive	1.haematobium	Positive	0	0	0
52	A79	Burani	Within a year ago	M	39.3536	4.24386	258	Less poor	1.High	13	2.Middle	3	2.Older	12.6	0.Normal	0.Normal	0	n	1	No	28	135	18.6	-2.94	1.Stunted	0	0.Normal	1	-1.72			0	0	5	351	492	848	3	282.667	283	1	2.Heavy	3	positive	3.mixed	Positive	312	432	144
53	A81	Burani	Over 2 yrs ago	M	39.3466	4.26407	207	Poor	2.Low	12	2.Middle	2	2.Older	10.5	1.Anemic	2.Moderate	2	p	1	No	37	140	16.9	-1.05	0.Normal	1	0.Normal	1	0.68			0	0	90			90	1	90	90	1	1.Light	1	positive	3.mixed	Positive	0	1344
54	A83	Burani	Over 2 yrs ago	M	39.3479	4.23301	204	Less poor	1.High	11	1.Young	2	1.Younger	15	0.Normal	0.Normal	0	n	0	No	28	135	17	-0.88	0.Normal	0	0.Normal	0	-0.84			0	0	0	0	0	0	3	0	0	0	0.Negative	0	negative	0.Negative	Negative		0	0
55	A84	Burani	Within a year ago	M	39.333	4.24995	216	Less poor	1.High	13	2.Middle	3	2.Older	13.1	0.Normal	0.Normal	0	n	0	No	42	153	20.6	-0.48	0.Normal	0	0.Normal	0	-0.16			0	0	0	0	0	0	3	0	0	0	0.Negative	0	negative	2.hookworm	Negative	96	0	0
56	A86	Burani	Within a year ago	M	39.344	4.24177	235	Less poor	1.High	12	2.Middle	2	2.Older	12.2	0.Normal	0.Normal	0	n	1	No	27	130	16.9	-2.79	1.Stunted	0	0.Normal	1	-0.92			0	0	460	182	104	746	3	248.667	249	1	2.Heavy	3	positive	3.mixed	Positive	0	96	0
57	A87	Burani	Within a year ago	M	39.3476	4.24209	197	Poor	2.Low	12	2.Middle	2	2.Older	12.3	0.Normal	0.Normal	0	n	1	No	35	146.8	20.1	-0.1	0.Normal	0	0.Normal	0	-0.63			0	0	123	25	15	163	3	54.3333	55	1	2.Heavy	2	positive	3.mixed	Positive	96	0	0
58	A88	Burani	Within a year ago	M	39.3381	4.25752	230	Less poor	1.High	11	1.Young	2	1.Younger	12.9	0.Normal	0.Normal	0	n	1	No	27	132.5	16.8	-1.89	0.Normal	0	0.Normal	0	-1.09			0	0	0	2	0	2	3	0.666667	1	1	1.Light	0	negative	3.mixed	Positive	0	528	0
59	A90	Burani	Within a year ago	M	39.3396	4.2477	233	Poor	2.Low	15	2.Middle	3	2.Older	12.9	1.Anemic	1.Mild	1	n	1	No	38	145.5	20.6	-2.26	1.Stunted	0	0.Normal	1	-0.83			0	0	0	0	0	0	3	0	0	0	0.Negative	0	negative	2.hookworm	Negative	96	408	360
60	A91	Burani	Over 2 yrs ago	M	39.35	4.2468	230	Poor	2.Low	14	2.Middle	3	2.Older	13.8	0.Normal	0.Normal	0	n	0	No	26	137.1	16.7	-3.02	1.Stunted	0	1.Thin	1	-3.18			0	0	351		36	387	2	193.5	194	1	2.Heavy	3	positive	1.haematobium	Positive	0	0	0
61	B01	Bahakanda	Over 2 yrs ago	F	39.3292	4.27157	261	Poor	2.Low	11	1.Young	2	1.Younger	11.8	0.Normal	0.Normal	0	n	0	No	27	133.8	18.3	-1.5	0.Normal	0	0.Normal	0	-1.1			0	0	0	0	0	0	3	0	0	0	0.Negative	0	negative	0.Negative	Negative	0	0	0
62	B02	Bahakanda	Over 2 yrs ago	F	39.3414	4.27149	232	Less poor	1.High	12	2.Middle	2	2.Older	14.5	0.Normal	0.Normal	0	n	0	No	24	127.5	18.4	-3.29	1.Stunted	0	0.Normal	1	-1.65			0	0	0	0	0	0	3	0	0	0	0.Negative	0	negative	0.Negative	Negative	0	0
63	B03	Bahakanda	Within a year ago	F	39.3293	4.27126	253	Less poor	1.High	11	1.Young	2	1.Younger	12.9	0.Normal	0.Normal	0	n	0	No	28	141	17.8	-0.95	0.Normal	0	0.Normal	0	-1.99			0	0	0	0	0	0	3	0	0	0	0.Negative	0	negative	0.Negative	Negative	0	0
64	B04	Bahakanda	Over 2 yrs ago	F	39.3296	4.27015	260	Less poor	1.High	13	2.Middle	3	2.Older	12.9	0.Normal	0.Normal	0	n	1	No	46	152	24.3	-0.61	0.Normal	0	0.Normal	0	0.42			0	0	11	4		15	2	7.5	8	1	1.Light	2	positive	3.mixed	Positive	24	72
65	B05	Bahakanda	Over 2 yrs ago	F	39.3289	4.27023	258	Less poor	1.High	14	2.Middle	3	2.Older	13.1	0.Normal	0.Normal	0	n	0	No	39.5	144.5	22	-2.32	1.Stunted	0	0.Normal	1	-0.34			0	0	0	0	0	0	3	0	0	0	0.Negative	0	negative	0.Negative	Negative	0	0	0
66	B06	Bahakanda	Over 2 yrs ago	F	39.3333	4.26209	229	Poor	2.Low	11	1.Young	2	1.Younger	10.1	1.Anemic	2.Moderate	2	p	0	No	23	129	18.5	-1.54	0.Normal	1	0.Normal	1	-1.73	-2.08	1	0	0	0	0	0	0	3	0	0	0	0.Negative	0	negative	2.hookworm	Negative	0	24	48
67	B07	Bahakanda	Over 2 yrs ago	F	39.3223	4.26276	262	Poor	2.Low	12	2.Middle	2	2.Older	8	1.Anemic	2.Moderate	2	p	0	No	32	135	17.6	-2.63	1.Stunted	1	0.Normal	1	-0.31			0	0		0	0	0	2	0	0	0	0.Negative	1	positive	0.Negative	Negative			0
68	B08	Bahakanda	Over 2 yrs ago	F	39.3301	4.26746	253	Less poor	1.High	14	2.Middle	3	2.Older	14.3	0.Normal	0.Normal	0	n	0	No	29.5	140	18.6	-2.9	1.Stunted	0	1.Thin	1	-2.29			0	0	0	0	0	0	3	0	0	0	0.Negative	0	negative	2.hookworm	Negative	0		144
69	B09	Bahakanda	Over 2 yrs ago	F	39.3261	4.25159	244	Poor	2.Low	14	2.Middle	3	2.Older	13.4	0.Normal	0.Normal	0	n	0	No	37	144	21	-2.06	1.Stunted	0	0.Normal	1	-0.57			0	0		0	0	0	2	0	0	0	0.Negative	0	negative	2.hookworm	Negative		0	96
70	B10	Bahakanda	Over 2 yrs ago	F	39.3287	4.27348	255	Poor	2.Low	11	1.Young	2	1.Younger	12.1	0.Normal	0.Normal	0	n	1	No	29.5	127	18.9	-2.74	1.Stunted	0	0.Normal	1	0.43			0	0	0	24	89	113	3	37.6667	38	1	1.Light	3	positive	3.mixed	Positive	48		0
71	B11	Bahakanda	Over 2 yrs ago	F	39.329	4.2708	269	Less poor	1.High	10	1.Young	1	1.Younger	12.7	0.Normal	0.Normal	0	n	0	No	23	122.5	17.4	-2.64	1.Stunted	0	0.Normal	1	-0.74			0	0	0		0	0	2	0	0	0	0.Negative	0	negative	0.Negative	Negative	0		0
72	B12	Bahakanda	Within a year ago	F	39.3378	4.26162	237	Less poor	1.High	11	1.Young	2	1.Younger	14.1	0.Normal	0.Normal	0	n	0	No	34.5	145.5	20.5	0.04	0.Normal	0	0.Normal	0	-0.48			0	0	50	36	102	188	3	62.6667	63	1	2.Heavy	3	positive	1.haematobium	Positive	0	0
73	B13	Bahakanda	Over 2 yrs ago	F	39.3287	4.25924	205	Poor	2.Low	11	1.Young	2	1.Younger	13.2	0.Normal	0.Normal	0	n	0	No	30.5	137	18.5	-0.74	0.Normal	0	0.Normal	0	-0.33			0	0	0	0	0	0	3	0	0	0	0.Negative	0	negative	2.hookworm	Negative		0	48
74	B14	Bahakanda	Over 2 yrs ago	F	39.3371	4.26224	251	Less poor	1.High	10	1.Young	1	1.Younger	11.9	0.Normal	0.Normal	0	n	1	No	28	132	18.7	-1.39	0.Normal	0	0.Normal	0	-0.39			0	0	0	3	0	3	3	1	1	1	1.Light	0	negative	3.mixed	Positive	0	48	264
75	B15	Bahakanda	Within a year ago	F	39.323	4.26094	248	Poor	2.Low	12	2.Middle	2	2.Older	14.2	0.Normal	0.Normal	0	n	1	No	32	138	19.6	-1.96	0.Normal	0	0.Normal	0	-0.56			0	0	0	15		15	2	7.5	8	1	1.Light	0	negative	3.mixed	Positive	96	120	0
76	B16	Bahakanda	Over 2 yrs ago	F	39.3145	4.26688	249	Less poor	1.High	12	2.Middle	2	2.Older	12.7	0.Normal	0.Normal	0	n	0	No	30	132	19.5	-2.62	1.Stunted	0	0.Normal	1	-0.27			0	0	203	50	0	253	3	84.3333	85	1	2.Heavy	2	positive	1.haematobium	Positive	0	0
77	B17	Bahakanda	Over 2 yrs ago	F	39.3271	4.26781	240	Poor	2.Low	13	2.Middle	3	2.Older	11	1.Anemic	1.Mild	1	n	1	No	33.5	137.5	20.3	-2.61	1.Stunted	0	0.Normal	1	-0.4			0	0	180	399		579	2	289.5	290	1	2.Heavy	2	positive	3.mixed	Positive	0	0	288
78	B18	Bahakanda	Over 2 yrs ago	F	39.3419	4.26279	243	Poor	2.Low	14	2.Middle	3	2.Older	13.7	0.Normal	0.Normal	0	n	0	No	38	155.5	21	-0.52	0.Normal	0	0.Normal	0	-1.76			0	0	0	0	0	0	3	0	0	0	0.Negative	0	negative	2.hookworm	Negative	0	0	72
79	B19	Bahakanda	Over 2 yrs ago	F	39.3353	4.26625	265	Poor	2.Low	12	2.Middle	2	2.Older	11.1	1.Anemic	1.Mild	1	n	0	No	25.5	128	18.3	-3.42	1.Stunted	0	0.Normal	1	-1.24			0	0	0	0	0	0	3	0	0	0	0.Negative	0	negative	0.Negative	Negative	0	0	0
80	B20	Bahakanda	Within a year ago	F	39.346	4.27168	243	Poor	2.Low	10	1.Young	1	1.Younger	12.6	0.Normal	0.Normal	0	n	0	Yes	24.5	122.3	19.7	-2.27	1.Stunted	0	0.Normal	1	-0.03	-1.39	2	0	0	0	0	0	0	3	0	0	0	0.Negative	0	negative	2.hookworm	Negative	144	0
81	B21	Bahakanda	Within a year ago	F	39.346	4.27168	243	Poor	2.Low	14	2.Middle	3	2.Older	14.4	0.Normal	0.Normal	0	n	0	No	46	151	22	-1.09	0.Normal	0	0.Normal	0	0.33			0	0		0	0	0	2	0	0	0	0.Negative	0	negative	0.Negative	Negative		0
82	B22	Bahakanda	Over 2 yrs ago	F	39.3409	4.26449	233	Less poor	1.High	12	2.Middle	2	2.Older	11.9	1.Anemic	1.Mild	1	n	1	No	32.5	142	20	-1.19	0.Normal	0	0.Normal	0	-0.84			0	0	39	12	20	71	3	23.6667	24	1	1.Light	1	positive	3.mixed	Positive		168	0
83	B23	Bahakanda	Within a year ago	F	39.3102	4.27573	172	Poor	2.Low	11	1.Young	2	1.Younger	12.6	0.Normal	0.Normal	0	n	0	No	26	137	18.3	-1.02	0.Normal	0	0.Normal	0	-1.96			0	0	0	0	0	0	3	0	0	0	0.Negative	0	negative	0.Negative	Negative	0	0	0
84	B24	Bahakanda	Over 2 yrs ago	F	39.3503	4.27084	261	Less poor	1.High	12	2.Middle	2	2.Older	13.2	0.Normal	0.Normal	0	n	0	No	39	142.3	22.3	-1.34	0.Normal	0	0.Normal	0	0.48			0	0	0	0	0	0	3	0	0	0	0.Negative	0	negative	2.hookworm	Negative	216	792	72
85	B25	Bahakanda	Over 2 yrs ago	F	39.3261	4.26653	218	Poor	2.Low	13	2.Middle	3	2.Older	14.5	0.Normal	0.Normal	0	n	1	No	34	138	20.3	-2.85	1.Stunted	0	0.Normal	1	-0.52			0	0	72	2	12	86	3	28.6667	29	1	1.Light	2	positive	3.mixed	Positive	336	72	0
86	B26	Bahakanda	Within a year ago	F	39.3371	4.26224	251	Poor	2.Low	12	2.Middle	2	2.Older	13	0.Normal	0.Normal	0	n	0	No	29	137	18.3	-2.11	1.Stunted	0	0.Normal	1	-1.31			0	0	0	0		0	2	0	0	0	0.Negative	0	negative	2.hookworm	Negative	264	24	0
87	B27	Bahakanda	Over 2 yrs ago	F	39.3377	4.26184	246	Less poor	1.High	12	2.Middle	2	2.Older	11.2	1.Anemic	1.Mild	1	n	0	No	32	134.5	19.3	-2.37	1.Stunted	0	0.Normal	1	-0.1			0	0	0	0	0	0	3	0	0	0	0.Negative	0	negative	2.hookworm	Negative	0	0	1008
88	B28	Bahakanda	Over 2 yrs ago	F	39.3379	4.26165	248	Less poor	1.High	10	1.Young	1	1.Younger	12.2	0.Normal	0.Normal	0	n	0	No	26.5	126.5	18	-2.23	1.Stunted	0	0.Normal	1	-0.13			0	0	0	0	0	0	3	0	0	0	0.Negative	0	negative	2.hookworm	Negative	456	5688	0
89	B29	Bahakanda	Over 2 yrs ago	F	39.3325	4.26315	223	Less poor	1.High	12	2.Middle	2	2.Older	12.3	0.Normal	0.Normal	0	n	0	No	33	142	19.6	-1	0.Normal	0	0.Normal	0	-0.63			0	0	0	0	0	0	3	0	0	0	0.Negative	1	positive	0.Negative	Negative	0	0	0
90	B30	Bahakanda	Over 2 yrs ago	F	39.3159	4.27687	197	Poor	2.Low	12	2.Middle	2	2.Older	12.5	0.Normal	0.Normal	0	n	0	No	24	130	16.8	-2.81	1.Stunted	0	0.Normal	1	-2			0	0	0	0	0	0	3	0	0	0	0.Negative	0	negative	0.Negative	Negative	0	0
91	B31	Bahakanda	Over 2 yrs ago	F	39.3293	4.27159	262	Less poor	1.High	10	1.Young	1	1.Younger	13.3	0.Normal	0.Normal	0	n	0	No	32	141.2	18.5	-0.01	0.Normal	0	0.Normal	0	-0.41			0	0	0	0	0	0	3	0	0	0	0.Negative	0	negative	0.Negative	Negative	0	0	0
92	B32	Bahakanda	Over 2 yrs ago	F	39.3278	4.27382	256	Poor	2.Low	12	2.Middle	2	2.Older	12	0.Normal	0.Normal	0	n	0	No	32	138.5	18.3	-1.89	0.Normal	0	0.Normal	0	-0.62			0	0	0	0	0	0	3	0	0	0	0.Negative	0	negative	0.Negative	Negative	0	0
93	B33	Bahakanda	Over 2 yrs ago	F	39.3292	4.25892	210	Poor	2.Low	12	2.Middle	2	2.Older	12.8	0.Normal	0.Normal	0	n	0	No	23	128.9	17	-3.3	1.Stunted	0	1.Thin	1	-2.43			0	0		0	0	0	2	0	0	0	0.Negative	0	negative	2.hookworm	Negative		48	48
94	B34	Bahakanda	Over 2 yrs ago	F	39.3267	4.25947	212	Less poor	1.High	10	1.Young	1	1.Younger	14.5	0.Normal	0.Normal	0	n	0	No	36.5	145.5	19.7	0.8	0.Normal	0	0.Normal	0	0.22			0	0	0	0	0	0	3	0	0	0	0.Negative	0	negative	2.hookworm	Negative	0		600
95	B36	Bahakanda	Over 2 yrs ago	F	39.3265	4.27564	184	Poor	2.Low	12	2.Middle	2	2.Older	7.7	1.Anemic	3.Severe	2	p	0	No	23	126	17	-3.72	1.Stunted	1	0.Normal	1	-1.95			0	0	0	0	0	0	3	0	0	0	0.Negative	0	negative	0.Negative	Negative	0	0	0
96	B37	Bahakanda	Within a year ago	F	39.3293	4.2712	261	Less poor	1.High	12	2.Middle	2	2.Older	12.6	0.Normal	0.Normal	0	n	0	No	34	143.5	20	-1.24	0.Normal	0	0.Normal	0	-0.75			0	0	1	0	0	1	3	0.333333	1	1	1.Light	0	negative	1.haematobium	Positive	0	0	0
97	B39	Bahakanda	Over 2 yrs ago	F	39.3311	4.26825	263	Less poor	1.High	13	2.Middle	3	2.Older	13.6	0.Normal	0.Normal	0	n	0	No	25	139	17.5	-2.53	1.Stunted	0	1.Thin	1	-3.51			0	0	0	0	0	0	3	0	0	0	0.Negative	0	negative	0.Negative	Negative	0		0
98	B40	Bahakanda	Over 2 yrs ago	F	39.3305	4.26752	259	Less poor	1.High	13	2.Middle	3	2.Older	12.8	0.Normal	0.Normal	0	n	0	No	26	135	18	-3.11	1.Stunted	0	1.Thin	1	-2.49			0	0	0	0	0	0	3	0	0	0	0.Negative	0	negative	0.Negative	Negative	0	0	0
99	B41	Bahakanda	Over 2 yrs ago	M	39.3411	4.26466	227	Less poor	1.High	13	2.Middle	3	2.Older	11.4	1.Anemic	1.Mild	1	n	1	No	25	127	16.7	-3.81	1.Stunted	0	0.Normal	1	-1.53			0	0	48	1	2	51	3	17	17	1	1.Light	1	positive	3.mixed	Positive	216	432
100	B43	Bahakanda	Within a year ago	M	39.325	4.25246	250	Poor	2.Low	11	1.Young	2	1.Younger	13.4	0.Normal	0.Normal	0	n	1	No	27.5	134.5	17.8	-1.23	0.Normal	0	0.Normal	0	-1.06			0	0	0	0	13	13	3	4.33333	5	1	1.Light	0	negative	3.mixed	Positive	0	72	0
101	B44	Bahakanda	Over 2 yrs ago	M	39.324	4.26199	276	Poor	2.Low	12	2.Middle	2	2.Older	12.1	0.Normal	0.Normal	0	n	0	No	24	132.5	16	-2.26	1.Stunted	0	1.Thin	1	-2.68			0	0	0	0	0	0	3	0	0	0	0.Negative	0	negative	0.Negative	Negative	0	0	0
102	B45	Bahakanda	Over 2 yrs ago	M	39.3389	4.26037	257	Poor	2.Low	13	2.Middle	3	2.Older	13	0.Normal	0.Normal	0	n	0	No	34	143.5	19.3	-1.59	0.Normal	0	0.Normal	0	-0.87			0	0	82	21		103	2	51.5	52	1	2.Heavy	0	negative	1.haematobium	Positive	0	0
103	B47	Bahakanda	Over 2 yrs ago	M	39.3422	4.26998	225	Poor	2.Low	12	2.Middle	2	2.Older	13.4	0.Normal	0.Normal	0	n	1	No	33	137	17.5	-2.57	1.Stunted	0	0.Normal	1	-0.32			32	1	350	18	65	433	3	144.333	145	1	2.Heavy	3	positive	3.mixed	Positive	72	144	216
104	B49	Bahakanda	Over 2 yrs ago	M	39.3137	4.26437	269	Less poor	1.High	11	1.Young	2	1.Younger	12.6	0.Normal	0.Normal	0	n	0	No	32	134	18.5	-1.38	0.Normal	0	0.Normal	0	0.43			0	0	0	0	0	0	3	0	0	0	0.Negative	0	negative	0.Negative	Negative		0
105	B50	Bahakanda	Over 2 yrs ago	M	39.3353	4.26447	252	Less poor	1.High	10	1.Young	1	1.Younger	14.1	0.Normal	0.Normal	0	n	0	No	25	127	17.5	-1.72	0.Normal	0	0.Normal	0	-0.6	-1.46	2	0	0	0	0	0	0	3	0	0	0	0.Negative	0	negative	0.Negative	Negative	0	0	0
106	B52	Bahakanda	Over 2 yrs ago	M	39.324	4.26199	276	Poor	2.Low	16	3.Old	3	2.Older	15	0.Normal	0.Normal	0	n	0	No	30	138	17.8	-4.51	1.Stunted	0	1.Thin	1	-2.52			0	0	0	0		0	2	0	0	0	0.Negative	0	negative	0.Negative	Negative		0
107	B54	Bahakanda	Over 2 yrs ago	M	39.3415	4.26413	225	Poor	2.Low	10	1.Young	1	1.Younger	11.6	0.Normal	0.Normal	0	n	1	No	23	119.3	17.5	-2.95	1.Stunted	0	0.Normal	1	-0.19	-2.07	1	0	0	6	3	8	17	3	5.66667	6	1	1.Light	0	negative	3.mixed	Positive	96	0	552
108	B55	Bahakanda	Over 2 yrs ago	M	39.3489	4.27283	230	Poor	2.Low	13	2.Middle	3	2.Older	8.4	1.Anemic	2.Moderate	2	p	1	No	29	133.5	17.8	-2.76	1.Stunted	1	0.Normal	1	-0.93			0	0	0	0	55	55	3	18.3333	19	1	1.Light	0	negative	3.mixed	Positive	4848	432	1824
109	B56	Bahakanda	Over 2 yrs ago	M	39.3297	4.27018	276	Poor	2.Low	11	1.Young	2	1.Younger	13	0.Normal	0.Normal	0	n	1	No	25	130	17	-2.23	1.Stunted	0	0.Normal	1	-1.51			0	0	0	0	1	1	3	0.333333	1	1	1.Light	0	negative	3.mixed	Positive		72
110	B57	Bahakanda	Over 2 yrs ago	M	39.3288	4.27052	266	Less poor	1.High	14	2.Middle	3	2.Older	13.9	0.Normal	0.Normal	0	n	0	No	32	137.4	18.5	-2.97	1.Stunted	0	0.Normal	1	-0.85			0	0	4	0	0	4	3	1.33333	2	1	1.Light	1	positive	1.haematobium	Positive	0
111	B58	Bahakanda	Over 2 yrs ago	M	39.3455	4.27111	229	Poor	2.Low	15	2.Middle	3	2.Older	13.9	0.Normal	0.Normal	0	n	1	No	33	136.5	19.1	-4.42	1.Stunted	0	0.Normal	1	-1.12			0	0	155	66	9	230	3	76.6667	77	1	2.Heavy	3	positive	3.mixed	Positive	1152	1272
112	B59	Bahakanda	Within a year ago	M	39.3915	4.26499	237	Less poor	1.High	9	1.Young	1	1.Younger	12.3	0.Normal	0.Normal	0	n	0	No	23	126.3	15.7	-1.16	0.Normal	0	0.Normal	0	-1.2	-1.5	1	0	0	0	0		0	2	0	0	0	0.Negative	0	negative	0.Negative	Negative		0
113	B60	Bahakanda	Over 2 yrs ago	M	39.342	4.26443	230	Poor	2.Low	13	2.Middle	3	2.Older	12.9	0.Normal	0.Normal	0	n	0	No	44	114.2	20.2	-5.66	1.Stunted	0	0.Normal	1	3.29			0	0		401	279	680	2	340	340	1	2.Heavy	3	positive	1.haematobium	Positive		0
114	B62	Bahakanda	Over 2 yrs ago	M	39.315	4.27785	186	Less poor	1.High	11	1.Young	2	1.Younger	12.2	0.Normal	0.Normal	0	n	1	No	24.5	118.6	17.6	-3.73	1.Stunted	0	0.Normal	1	0.21			0	0	0	0	0	0	3	0	0	0	0.Negative	0	negative	2.hookworm	Negative	0	24	72
115	B63	Bahakanda	Within a year ago	M	39.3268	4.25616	247	Less poor	1.High	12	2.Middle	2	2.Older	12.8	0.Normal	0.Normal	0	n	0	No	25	131.5	17.5	-2.16	1.Stunted	0	0.Normal	1	-1.85			0	0	0	0	0	0	3	0	0	0	0.Negative	0	negative	2.hookworm	Negative			144
116	B64	Bahakanda	Over 2 yrs ago	M	39.3151	4.27203	191	Poor	2.Low	13	2.Middle	3	2.Older	11.9	1.Anemic	1.Mild	1	n	0	No	29	134	19	-3	1.Stunted	0	0.Normal	1	-1.15			0	0	0			0	1	0	0	0	0.Negative	1	positive	2.hookworm	Negative	72	0
117	B65	Bahakanda	Over 2 yrs ago	M	39.3258	4.26685	205	Poor	2.Low	12	2.Middle	2	2.Older	12.4	0.Normal	0.Normal	0	n	1	No	32.5	132.8	18.7	-2.17	1.Stunted	0	0.Normal	1	0.46			0	0	306	60	259	625	3	208.333	209	1	2.Heavy	3	positive	3.mixed	Positive	48	0
118	B66	Bahakanda	Over 2 yrs ago	M	39.3294	4.27124	264	Less poor	1.High	13	2.Middle	3	2.Older	13	0.Normal	0.Normal	0	n	0	No	32.5	138	18.8	-2.55	1.Stunted	0	0.Normal	1	-0.64			0	0	0	0	0	0	3	0	0	0	0.Negative	0	negative	2.hookworm	Negative	48	192	48
119	B67	Bahakanda	Over 2 yrs ago	M	39.3211	4.26393	252	Poor	2.Low	11	1.Young	2	1.Younger	14.6	0.Normal	0.Normal	0	n	0	No	27.5	131.2	18.6	-1.85	0.Normal	0	0.Normal	0	-0.59			0	0	0	0	0	0	3	0	0	0	0.Negative	0	negative	2.hookworm	Negative	48	0	168
120	B70	Bahakanda	Within a year ago	M	39.3263	4.26667	223	Less poor	1.High	12	2.Middle	2	2.Older	13.6	0.Normal	0.Normal	0	n	0	No	25	131.8	15.8	-2.47	1.Stunted	0	1.Thin	1	-2.07			0	0	0	0	0	0	3	0	0	0	0.Negative	0	negative	0.Negative	Negative	0	0	0
121	B71	Bahakanda	Over 2 yrs ago	M	39.3241	4.26175	270	Poor	2.Low	10	1.Young	1	1.Younger	11.8	0.Normal	0.Normal	0	n	0	No	29	126	19	-2.01	1.Stunted	0	0.Normal	1	0.85			0	0	0	0	0	0	3	0	0	0	0.Negative	0	negative	0.Negative	Negative	0	0	0
122	B74	Bahakanda	Over 2 yrs ago	M	39.3309	4.26863	281	Poor	2.Low	11	1.Young	2	1.Younger	9.1	1.Anemic	2.Moderate	2	n	0	No	26	132.5	16.4	-1.86	0.Normal	0	0.Normal	0	-1.49			0	0	0	0	0	0	3	0	0	0	0.Negative	0	negative	2.hookworm	Negative	72		0
123	B75	Bahakanda	Over 2 yrs ago	M	39.3463	4.27651	244	Poor	2.Low	12	2.Middle	2	2.Older	11.7	1.Anemic	1.Mild	1	n	0	No	38	145	21.3	-0.59	0.Normal	0	0.Normal	0	0.25			0	0	0	0	0	0	3	0	0	0	0.Negative	0	negative	2.hookworm	Negative	0	72
124	B76	Bahakanda	Within a year ago	M	39.3353	4.26625	265	Less poor	1.High	12	2.Middle	2	2.Older	12.6	0.Normal	0.Normal	0	n	0	No	32	141.8	17	-1.06	0.Normal	0	0.Normal	0	-0.93			0	0	60	36	36	132	3	44	44	1	1.Light	3	positive	1.haematobium	Positive	0	0
125	B77	Bahakanda	Over 2 yrs ago	M	39.3304	4.27367	264	Less poor	1.High	10	1.Young	1	1.Younger	11.4	1.Anemic	1.Mild	1	n	0	No	19	118	14.8	-3.26	1.Stunted	0	1.Thin	1	-2.15			0	0	0	0	0	0	3	0	0	0	0.Negative	0	negative	2.hookworm	Negative	72	24	0
126	B78	Bahakanda	Over 2 yrs ago	M	39.3294	4.27139	251	Less poor	1.High	13	2.Middle	3	2.Older	12.3	0.Normal	0.Normal	0	n	0	No	29.5	138.5	18.9	-2.4	1.Stunted	0	0.Normal	1	-1.68			0	0	0	0	0	0	3	0	0	0	0.Negative	0	negative	0.Negative	Negative	0	0
127	B79	Bahakanda	Over 2 yrs ago	M	39.324	4.26199	276	Poor	2.Low	13	2.Middle	3	2.Older	12	0.Normal	0.Normal	0	n	0	No	25	128.2	18	-3.78	1.Stunted	0	0.Normal	1	-1.8			0	0	0	0		0	2	0	0	0	0.Negative	0	negative	0.Negative	Negative		0	0
128	B80	Bahakanda	Over 2 yrs ago	M	39.346	4.27168	243	Less poor	1.High	14	2.Middle	3	2.Older	12.9	0.Normal	0.Normal	0	n	1	Yes	23	123.8	18.1	-5.36	1.Stunted	0	1.Thin	1	-2.5			296	1	46	1	186	233	3	77.6667	78	1	2.Heavy	1	positive	1.haematobium	Positive	0	0	0
129	B82	Bahakanda	Over 2 yrs ago	M	39.3355	4.26562	256	Less poor	1.High	12	2.Middle	2	2.Older	11.5	1.Anemic	1.Mild	1	n	0	No	24	128.5	16.5	-2.93	1.Stunted	0	0.Normal	1	-1.95			0	0	0	0		0	2	0	0	0	0.Negative	0	negative	2.hookworm	Negative	24	72
130	B84	Bahakanda	Over 2 yrs ago	M	39.3335	4.26091	237	Less poor	1.High	12	2.Middle	2	2.Older	12.6	0.Normal	0.Normal	0	n	1	No	31	140	19	-1.32	0.Normal	0	0.Normal	0	-1			0	0		105	83	188	2	94	94	1	2.Heavy	3	positive	3.mixed	Positive			48
131	B85	Bahakanda	Within a year ago	M	39.3243	4.25829	263	Poor	2.Low	13	2.Middle	3	2.Older	13.6	0.Normal	0.Normal	0	n	0	No	42	150	21.3	-0.92	0.Normal	0	0.Normal	0	0.16			0	0	0		0	0	2	0	0	0	0.Negative	0	negative	0.Negative	Negative	0	0
132	C02	Vyogato	Over 2 yrs ago	F	39.2761	4.24248	174	Poor	2.Low	11	1.Young	2	1.Younger	11.7	0.Normal	0.Normal	0	n	0	No	31	131.3	20	-1.8	0.Normal	0	0.Normal	0	0.4			0	0	0	0		0	2	0	0	0	0.Negative	0	negative	2.hookworm	Negative	504	0
133	C03	Vyogato	Within a year ago	F	39.2615	4.24207	186	Poor	2.Low	12	2.Middle	2	2.Older	13	0.Normal	0.Normal	0	n	0	No	33	140	18.6	-1.38	0.Normal	0	0.Normal	0	-0.42			0	0	0	0	0	0	3	0	0	0	0.Negative	0	negative	0.Negative	Negative		0	0
134	C07	Vyogato	Over 2 yrs ago	F	39.2984	4.20553	227	Poor	2.Low	9	1.Young	1	1.Younger	12.1	0.Normal	0.Normal	0	n	0	No	26.3	128	16.5	-0.98	0.Normal	0	0.Normal	0	-0.09	-0.62	2	0	0	0	0	0	0	3	0	0	0	0.Negative	0	negative	2.hookworm	Negative	72	0	0
135	C08	Vyogato	Over 2 yrs ago	F	49.2871	4.20931	195	Poor	2.Low	13	2.Middle	3	2.Older	12.3	0.Normal	0.Normal	0	n	0	No	25	136	16	-2.76	1.Stunted	0	1.Thin	1	-2.97			0	0	0	0		0	2	0	0	0	0.Negative	0	negative	2.hookworm	Negative	0	24	0
136	C09	Vyogato	Over 2 yrs ago	F	39.2912	4.19118	217	Less poor	1.High	11	1.Young	2	1.Younger	13.7	0.Normal	0.Normal	0	n	0	No	39.5	167.7	19.2	2.91	0.Normal	0	1.Thin	1	-2.06			0	0	0	0		0	2	0	0	0	0.Negative	0	negative	0.Negative	Negative	0	0	0
137	C10	Vyogato	Over 2 yrs ago	F	39.2819	4.21961	208	Poor	2.Low	10	1.Young	1	1.Younger	11.8	0.Normal	0.Normal	0	n	0	No	22	124.6	16.5	-2.98	1.Stunted	0	0.Normal	1	-1.75			0	0	0	0	0	0	3	0	0	0	0.Negative	0	negative	2.hookworm	Negative	0	24
138	C13	Vyogato	Over 2 yrs ago	F	39.2681	4.21098	212	Poor	2.Low	12	2.Middle	2	2.Older	13.1	0.Normal	0.Normal	0	n	0	No	32.3	138.3	18.2	-1.64	0.Normal	0	0.Normal	0	-0.4			0	0	0	0	0	0	3	0	0	0	0.Negative	0	negative	0.Negative	Negative	0	0	0
139	C14	Vyogato	Over 2 yrs ago	F	39.2783	4.22208	203	Less poor	1.High	12	2.Middle	2	2.Older	13.8	0.Normal	0.Normal	0	n	0	No	35	144.5	19.8	-1.05	0.Normal	0	0.Normal	0	-0.6			0	0	0	0	0	0	3	0	0	0	0.Negative	0	negative	0.Negative	Negative	0	0	0
140	C15	Vyogato	Within a year ago	F	39.2908	4.20416	226	Poor	2.Low	10	1.Young	1	1.Younger	12.2	0.Normal	0.Normal	0	n	0	No	28	133.5	18.2	-0.43	0.Normal	0	0.Normal	0	-0.37	-0.49	2	0	0	0	0		0	2	0	0	0	0.Negative	0	negative	2.hookworm	Negative	0	48
141	C16	Vyogato	Over 2 yrs ago	F	39.2949	4.21754	190	Poor	2.Low	13	2.Middle	3	2.Older	13.5	0.Normal	0.Normal	0	n	1	No	37.3	143	20.7	-1.92	0.Normal	0	0.Normal	0	-0.23			0	0	20	20	1	41	3	13.6667	14	1	1.Light	0	negative	3.mixed	Positive	48	0	0
142	C17	Vyogato	Within a year ago	F	39.2812	4.21096	250	Poor	2.Low	10	1.Young	1	1.Younger	14.4	0.Normal	0.Normal	0	n	0	No	23.5	117	17.4	-3.2	1.Stunted	0	0.Normal	1	0.32	-1.76	2	0	0	0	0	0	0	3	0	0	0	0.Negative	0	negative	0.Negative	Negative	0	0	0
143	C19	Vyogato	Within a year ago	F	39.287	4.18126	199	Less poor	1.High	10	1.Young	1	1.Younger	11.2	1.Anemic	1.Mild	1	n	1	No	25.8	131.5	16.7	-1.05	0.Normal	0	0.Normal	0	-0.93	-1.25	2	0	0	416	530		946	2	473	473	1	2.Heavy	3	positive	3.mixed	Positive	0	120
144	C20	Vyogato	Over 2 yrs ago	F	39.2786	4.21805	206	Less poor	1.High	12	2.Middle	2	2.Older	12.7	0.Normal	0.Normal	0	n	0	No	30	135.3	18.5	-2.63	1.Stunted	0	0.Normal	1	-0.9			0	0	0	0	0	0	3	0	0	0	0.Negative	0	negative	2.hookworm	Negative	24	0	0
145	C22	Vyogato	Within a year ago	F	39.2906	4.20797	205	Less poor	1.High	15	2.Middle	3	2.Older	11.9	1.Anemic	1.Mild	1	n	0	No	36	148.8	19.5	-1.89	0.Normal	0	0.Normal	0	-1.8			0	0	0	0		0	2	0	0	0	0.Negative	0	negative	0.Negative	Negative	0	0
146	C26	Vyogato	Over 2 yrs ago	F	39.2834	4.22411	171	Poor	2.Low	12	2.Middle	2	2.Older	10.1	1.Anemic	2.Moderate	2	p	0	No	26	130	16	-3.16	1.Stunted	1	0.Normal	1	-1.36			0	0	1		0	1	2	0.5	1	1	1.Light	0	negative	1.haematobium	Positive	0	0
147	C28	Vyogato	Over 2 yrs ago	F	39.2817	4.22227	186	Poor	2.Low	8	1.Young	1	1.Younger	13.2	0.Normal	0.Normal	0	n	0	No	41	163.2	20.3	5.83	0.Normal	0	0.Normal	0	-0.24	2.42	2	0	0	0	0	0	0	3	0	0	0	0.Negative	0	negative	2.hookworm	Negative	264	144	0
148	C29	Vyogato	Over 2 yrs ago	F	39.284	4.23399	162	Poor	2.Low	12	2.Middle	2	2.Older	12.1	0.Normal	0.Normal	0	n	0	No	28	132.5	16.9	-2.6	1.Stunted	0	0.Normal	1	-0.94			0	0	0	0	0	0	3	0	0	0	0.Negative	0	negative	2.hookworm	Negative	144	600	0
149	C30	Vyogato	Over 2 yrs ago	F	39.2783	4.22208	185	Less poor	1.High	10	1.Young	1	1.Younger	13.6	0.Normal	0.Normal	0	n	0	No	37.2	148	19.5	1.59	0.Normal	0	0.Normal	0	0.21	0.94	2	0	0	0	0	0	0	3	0	0	0	0.Negative	0	negative	0.Negative	Negative	0	0	0
150	C31	Vyogato	Over 2 yrs ago	M	39.2855	4.21101	193	Poor	2.Low	11	1.Young	2	1.Younger	11.8	0.Normal	0.Normal	0	n	0	No	28.3	134	16.7	-1.49	0.Normal	0	0.Normal	0	-0.75			0	0	0	0		0	2	0	0	0	0.Negative	0	negative	0.Negative	Negative	0	0
151	C32	Vyogato	Over 2 yrs ago	M	39.272	4.23572	190	Less poor	1.High	15	2.Middle	3	2.Older	11.9	1.Anemic	1.Mild	1	n	0	No	34.5	143	18.4	-3.12	1.Stunted	0	0.Normal	1	-1.33			0	0	0	0	0	0	3	0	0	0	0.Negative	0	negative	2.hookworm	Negative	168	456	0
152	C33	Vyogato	Over 2 yrs ago	M	39.2827	4.20509	224	Poor	2.Low	12	2.Middle	2	2.Older	12.3	0.Normal	0.Normal	0	n	1	No	34	142	18	-0.62	0.Normal	0	0.Normal	0	-0.21			0	0	29	70		99	2	49.5	50	1	2.Heavy	3	positive	3.mixed	Positive	0	120
153	C35	Vyogato	Over 2 yrs ago	M	39.2698	4.22652	213	Poor	2.Low	13	2.Middle	3	2.Older	12.3	0.Normal	0.Normal	0	n	0	No	33.7	149	18.5	-0.9	0.Normal	0	0.Normal	0	-1.79			0	0	0	0	0	0	3	0	0	0	0.Negative	0	negative	0.Negative	Negative	0	0	0
154	C36	Vyogato	Over 2 yrs ago	M	39.2793	4.23111	170	Poor	2.Low	14	2.Middle	3	2.Older	14	0.Normal	0.Normal	0	n	0	No	25.7	140.2	16.5	-2.69	1.Stunted	0	1.Thin	1	-3.86			0	0	0	0		0	2	0	0	0	0.Negative	0	negative	2.hookworm	Negative	168	0
155	C38	Vyogato	Over 2 yrs ago	M	39.2792	4.20359	237	Poor	2.Low	12	2.Middle	2	2.Older	13	0.Normal	0.Normal	0	n	0	No	29.2	141.9	16.8	-0.92	0.Normal	0	0.Normal	0	-1.92			0	0	0			0	1	0	0	0	0.Negative	0	negative	0.Negative	Negative	0
156	C41	Vyogato	Over 2 yrs ago	M	39.2761	4.19619	230	Less poor	1.High	10	1.Young	1	1.Younger	13.4	0.Normal	0.Normal	0	n	1	No	35.2	141.9	18.9	0.28	0.Normal	0	0.Normal	0	0.43			0	0	21	0		21	2	10.5	11	1	1.Light	0	negative	3.mixed	Positive	48	216
157	C42	Vyogato	Over 2 yrs ago	M	39.2817	4.22239	189	Poor	2.Low	16	3.Old	3	2.Older	12.4	0.Normal	0.Normal	0	n	0	No	44	166.2	20	-0.74	0.Normal	0	1.Thin	1	-2.3			0	0	13	8	27	48	3	16	16	1	1.Light	0	negative	1.haematobium	Positive	0	0
158	C45	Vyogato	Within a year ago	M	39.2697	4.22632	212	Poor	2.Low	13	2.Middle	3	2.Older	12.7	0.Normal	0.Normal	0	n	0	No	28	141.1	17.9	-1.95	0.Normal	0	1.Thin	1	-2.72			0	0	212	208	421	841	3	280.333	281	1	2.Heavy	2	positive	1.haematobium	Positive	0	0	0
159	C47	Vyogato	Over 2 yrs ago	M	39.2818	4.2196	208	Poor	2.Low	11	1.Young	2	1.Younger	10	1.Anemic	2.Moderate	2	p	0	No	25.3	140.2	17	-0.61	0.Normal	1	1.Thin	1	-3.24			0	0	0	0	0	0	3	0	0	0	0.Negative	0	negative	2.hookworm	Negative	48	72	0
160	C48	Vyogato	Over 2 yrs ago	M	39.2927	4.21567	200	Poor	2.Low	14	2.Middle	3	2.Older	11.6	0.Normal	0.Normal	0	n	0	No	35.2	142	18.8	-2.57	1.Stunted	0	0.Normal	1	-0.66			0	0	101		0	101	2	50.5	51	1	2.Heavy	1	positive	1.haematobium	Positive	0	0
161	C50	Vyogato	Over 2 yrs ago	M	39.2811	4.22277	189	Poor	2.Low	12	2.Middle	2	2.Older	12.5	0.Normal	0.Normal	0	n	0	No	37	147.5	19	-0.09	0.Normal	0	0.Normal	0	-0.22			0	0	0	0	0	0	3	0	0	0	0.Negative	0	negative	0.Negative	Negative	0	0
162	C53	Vyogato	Over 2 yrs ago	M	39.2747	4.2254	189	Poor	2.Low	12	2.Middle	2	2.Older	14.7	0.Normal	0.Normal	0	n	0	No	36	146.5	19	-0.24	0.Normal	0	0.Normal	0	-0.36			0	0	0	0	0	0	3	0	0	0	0.Negative	0	negative	2.hookworm	Negative	0	24	0
163	C54	Vyogato	Within a year ago	M	39.2984	4.20547	228	Poor	2.Low	10	1.Young	1	1.Younger	12.2	0.Normal	0.Normal	0	n	1	No	27.2	142.6		0.92	0.Normal	0	0.Normal	0	-0.1	0.46	2	0	0	50		76	126	2	63	63	1	2.Heavy	0	negative	3.mixed	Positive	24
164	C57	Vyogato	Within a year ago	M	39.278	4.23413	180	Poor	2.Low	12	2.Middle	2	2.Older	12.5	0.Normal	0.Normal	0	n	0	No	42.5	149.3	21.3	0.1	0.Normal	0	0.Normal	0	0.7			0	0	7	6		13	2	6.5	7	1	1.Light	0	negative	1.haematobium	Positive	0	0
165	C58	Vyogato	Over 2 yrs ago	M	39.2928	4.21574	194	Poor	2.Low	11	1.Young	2	1.Younger	13	0.Normal	0.Normal	0	n	1	No	28.5	132	17	-1.98	0.Normal	0	0.Normal	0	-0.46			0	0	5	66	236	307	3	102.333	103	1	2.Heavy	2	positive	3.mixed	Positive	0	96	0
166	C60	Vyogato	Over 2 yrs ago	F	39.2837	4.19722	249	Poor	2.Low	13	2.Middle	3	2.Older	10.3	1.Anemic	2.Moderate	2	p	0	No	32.8	136	18.2	-3.16	1.Stunted	1	0.Normal	1	-0.58			0	0	0			0	1	0	0	0	0.Negative	0	negative	0.Negative	Negative	0
167	C61	Vyogato	Over 2 yrs ago	F	39.2933	4.21536	203	Poor	2.Low	14	2.Middle	3	2.Older	11.9	1.Anemic	1.Mild	1	n	0	No	39.3	155	20	-0.51	0.Normal	0	0.Normal	0	-1.33			0	0	0	0	0	0	3	0	0	0	0.Negative	3	positive	0.Negative	Negative	0	0
168	C62	Vyogato	Within a year ago	F	39.2868	4.21084	185	Poor	2.Low	14	2.Middle	3	2.Older	13	0.Normal	0.Normal	0	n	1	No	33.5	145.5	18.7	-1.95	0.Normal	0	0.Normal	0	-1.69			0	0	0	135		135	2	67.5	68	1	2.Heavy	0	negative	3.mixed	Positive	72	0
169	C63	Vyogato	Over 2 yrs ago	F	39.2855	4.20195	227	Poor	2.Low	11	1.Young	2	1.Younger	13.6	0.Normal	0.Normal	0	n	0	No	33	144	18.7	-0.52	0.Normal	0	0.Normal	0	-0.8			0	0	46		67	113	2	56.5	57	1	2.Heavy	0	negative	1.haematobium	Positive	0	0	0
170	C64	Vyogato	Over 2 yrs ago	M	39.2603	4.2411	183	Poor	2.Low	10	1.Young	1	1.Younger	11.2	1.Anemic	1.Mild	1	n	0	No	30.5	137	19.3	-0.09	0.Normal	0	0.Normal	0	-0.1	-0.1	2	0	0	0	0	0	0	3	0	0	0	0.Negative	0	negative	0.Negative	Negative	0	0	0
171	D01	Dumbule	Over 2 yrs ago	F	39.3817	4.11947	241	Poor	2.Low	12	2.Middle	2	2.Older	13.3	0.Normal	0.Normal	0	n	0	No	30.5	142	19.7	0.67	0.Normal	0	0.Normal	0	-0.78	-0.15	2	0	0	0			0	1	0	0	0	0.Negative	0	negative	0.Negative	Negative	0
172	D02	Dumbule	Within a year ago	F	39.3714	4.11388	243	Poor	2.Low	10	1.Young	1	1.Younger	14	0.Normal	0.Normal	0	n	0	No	30.5	132.4	17.1	-0.57	0.Normal	0	0.Normal	0	0.48	0.05	2	0	0	0	1	5	6	3	2	2	1	1.Light	0	negative	1.haematobium	Positive	0	0
173	D03	Dumbule	Over 2 yrs ago	F	39.371	4.11522	244	Poor	2.Low	10	1.Young	1	1.Younger	12.3	0.Normal	0.Normal	0	n	0	No	26.5	129	17.1	-1.71	0.Normal	0	0.Normal	0	-0.42			0	0	0	0	0	0	3	0	0	0	0.Negative	0	negative	0.Negative	Negative	0	0	0
174	D04	Dumbule	Over 2 yrs ago	F	39.3942	4.11282	248	Less poor	1.High	11	1.Young	2	1.Younger	13.3	0.Normal	0.Normal	0	n	0	No	25	100	18.1	-6.83	1.Stunted	0	0.Normal	1	2.23			0	0	6		2	8	2	4	4	1	1.Light	1	positive	1.haematobium	Positive	0
175	D05	Dumbule	Over 2 yrs ago	F	39.3742	4.11783	247	Poor	2.Low	18	3.Old	3	2.Older	12	0.Normal	0.Normal	0	n	0	No	30	156.4	22.9	-1	0.Normal	0	1.Thin	1	-4.45			0	0	0	0	0	0	3	0	0	0	0.Negative	0	negative	2.hookworm	Negative	0	24
176	D06	Dumbule	Over 2 yrs ago	F	39.3857	4.11969	233	Poor	2.Low	11	1.Young	2	1.Younger	13.3	0.Normal	0.Normal	0	n	0	No	46.2	142.3	18.1	-0.54	0.Normal	0	0.Normal	0	1.76			0	0	0			0	1	0	0	0	0.Negative	0	negative	0.Negative	Negative	0	0
177	D07	Dumbule	Over 2 yrs ago	F	39.3665	4.12172	239	Poor	2.Low	16	3.Old	3	2.Older	14.1	0.Normal	0.Normal	0	n	0	No	33	154.7	25.7	-1.1	0.Normal	0	1.Thin	1	-3.46			0	0	17	21	18	56	3	18.6667	19	1	1.Light	3	positive	1.haematobium	Positive	0	0	0
178	D09	Dumbule	Over 2 yrs ago	F	39.3561	4.12353	225	Less poor	1.High	14	2.Middle	3	2.Older	13.8	0.Normal	0.Normal	0	n	0	No	32	155.9	24.8	-0.71	0.Normal	0	1.Thin	1	-3.7			0	0	0	0	0	0	3	0	0	0	0.Negative	0	negative	0.Negative	Negative	0	0	0
179	D10	Dumbule	Over 2 yrs ago	F	39.3501	4.11366	241	Poor	2.Low	11	1.Young	2	1.Younger	12.8	0.Normal	0.Normal	0	n	0	Yes	50.5	131.7	15.8	-1.99	0.Normal	0	0.Normal	0	2.87			0	0	0	0	0	0	3	0	0	0	0.Negative	1	positive	0.Negative	Negative	0	0	0
180	D11	Dumbule	Over 2 yrs ago	F	39.4032	4.10758	248	Less poor	1.High	13	2.Middle	3	2.Older	7.7	1.Anemic	3.Severe	2	p	0	No	22.5	146.8	19	-1.38	0.Normal	1	1.Thin	1	-5.38			0	0	32	39	40	111	3	37	37	1	1.Light	1	positive	1.haematobium	Positive	0	0	0
181	D12	Dumbule	Over 2 yrs ago	F	39.3919	4.10869	215	Poor	2.Low	13	2.Middle	3	2.Older	12.3	0.Normal	0.Normal	0	n	1	No	33	140.1	18.8	-2.54	1.Stunted	0	0.Normal	1	-1.01			0	0	0	1	0	1	3	0.333333	1	1	1.Light	0	negative	3.mixed	Positive	48	0	0
182	D13	Dumbule	Within a year ago	F	39.3466	4.11235	230	Poor	2.Low	12	2.Middle	2	2.Older	14.2	0.Normal	0.Normal	0	n	0	No	33.2	138.7	17.6	-1.93	0.Normal	0	0.Normal	0	-0.37			0	0	77	55	103	235	3	78.3333	79	1	2.Heavy	2	positive	1.haematobium	Positive	0	0	0
183	D14	Dumbule	Over 2 yrs ago	F	39.362	4.11433	225	Poor	2.Low	10	1.Young	1	1.Younger	13.4	0.Normal	0.Normal	0	n	0	No	30.5	124.4	15.8	-2.26	1.Stunted	0	0.Normal	1	1.22	-0.26	2	0	0	0	0	0	0	3	0	0	0	0.Negative	0	negative	0.Negative	Negative	0	0	0
184	D15	Dumbule	Over 2 yrs ago	F	39.3942	4.11284	252	Poor	2.Low	11	1.Young	2	1.Younger	13.5	0.Normal	0.Normal	0	n	0	No	22	130.4	20.3	-2.21	1.Stunted	0	1.Thin	1	-2.81			0	0	0	0	0	0	3	0	0	0	0.Negative	1	positive	0.Negative	Negative	0	0	0
185	D16	Dumbule	Over 2 yrs ago	F	39.3663	4.10753	226	Poor	2.Low	10	1.Young	1	1.Younger	12.1	0.Normal	0.Normal	0	n	0	No	28	130	18.7	-1.65	0.Normal	0	0.Normal	0	-0.12			0	0	0	0	0	0	3	0	0	0	0.Negative	1	positive	0.Negative	Negative	0	0	0
186	D17	Dumbule	Over 2 yrs ago	F	39.3501	4.11379	245	Poor	2.Low	10	1.Young	1	1.Younger	11.2	1.Anemic	1.Mild	1	n	0	No	25.5	128.2	15.6	-1.92	0.Normal	0	0.Normal	0	-0.68			0	0	0	0	0	0	3	0	0	0	0.Negative	0	negative	0.Negative	Negative	0	0	0
187	D18	Dumbule	Within a year ago	F	39.3796	4.11349	226	Poor	2.Low	12	2.Middle	2	2.Older	9.7	1.Anemic	2.Moderate	2	p	0	No	22.5	127.3	15.9	-3.13	1.Stunted	1	1.Thin	1	-2.2			0	0	0	0	0	0	3	0	0	0	0.Negative	0	negative	0.Negative	Negative	0	0	0
188	D19	Dumbule	Over 2 yrs ago	F	39.3942	4.11286	255	Poor	2.Low	14	2.Middle	3	2.Older	7.5	1.Anemic	3.Severe	2	p	0	No	33.5	141.8	18.1	-2.61	1.Stunted	1	0.Normal	1	-1.31			0	0	0	0	0	0	3	0	0	0	0.Negative	0	negative	0.Negative	Negative	0	0	0
189	D20	Dumbule	Over 2 yrs ago	F	39.3887	4.11639	241	Less poor	1.High	10	1.Young	1	1.Younger	13.7	0.Normal	0.Normal	0	n	0	No	25.8	149.3	15.9	1.86	0.Normal	0	1.Thin	1	-3.69	-1.16	2	0	0	0	0		0	2	0	0	0	0.Negative	0	negative	0.Negative	Negative	0	0
190	D21	Dumbule	Within a year ago	F	39.35	4.1137	234	Less poor	1.High	10	1.Young	1	1.Younger	11.9	0.Normal	0.Normal	0	n	0	No	25.5	130.8	17.3	-1.3	0.Normal	0	0.Normal	0	-0.98	-1.38	2	0	0	0	0	0	0	3	0	0	0	0.Negative	1	positive	0.Negative	Negative	0	0	0
191	D22	Dumbule	Over 2 yrs ago	M	39.3703	4.11876	257	Poor	2.Low	11	1.Young	2	1.Younger	13.3	0.Normal	0.Normal	0	n	0	No	30	141.3	17.1	-0.09	0.Normal	0	0.Normal	0	-1.14			0	0	0	0	0	0	3	0	0	0	0.Negative	0	negative	0.Negative	Negative	0	0	0
192	D23	Dumbule	Over 2 yrs ago	M	39.3941	4.11281	232	Poor	2.Low	11	1.Young	2	1.Younger	12.3	0.Normal	0.Normal	0	n	0	No	22	128	15.2	-2.18	1.Stunted	0	1.Thin	1	-2.57			0	0	1	0		1	2	0.5	1	1	1.Light	1	positive	1.haematobium	Positive	0	0
193	D24	Dumbule	Over 2 yrs ago	M	39.3794	4.11403	208	Poor	2.Low	11	1.Young	2	1.Younger	11.4	1.Anemic	1.Mild	1	n	0	No	23.5	128.6	15.8	-2.25	1.Stunted	0	0.Normal	1	-1.91			0	0	3	2	0	5	3	1.66667	2	1	1.Light	2	positive	1.haematobium	Positive			0
194	D25	Dumbule	Over 2 yrs ago	M	39.3919	4.10879	223	Poor	2.Low	13	2.Middle	3	2.Older	14.2	0.Normal	0.Normal	0	n	0	No	25.8	128.5	16.5	-3.99	1.Stunted	0	0.Normal	1	-1.62			0	0	0	0		0	2	0	0	0	0.Negative	0	negative	0.Negative	Negative	0	0	0
195	D26	Dumbule	Over 2 yrs ago	M	39.3939	4.11385	246	Poor	2.Low	14	2.Middle	3	2.Older	11.7	1.Anemic	1.Mild	1	n	0	No	33	138.5	19.1	-3.12	1.Stunted	0	0.Normal	1	-0.85			0	0	12	22	28	62	3	20.6667	21	1	1.Light	1	positive	1.haematobium	Positive	0	0	0
196	D27	Dumbule	Over 2 yrs ago	M	39.3945	4.11269	248	Less poor	1.High	10	1.Young	1	1.Younger	12.8	0.Normal	0.Normal	0	n	0	No	29	132	17	-0.92	0.Normal	0	0.Normal	0	0.11	-0.45	2	0	0	0	0	0	0	3	0	0	0	0.Negative	0	negative	0.Negative	Negative	0	0	0
197	D28	Dumbule	Over 2 yrs ago	M	39.3909	4.11601	246	Poor	2.Low	12	2.Middle	2	2.Older	12.6	0.Normal	0.Normal	0	n	0	No	28	137.1	17.3	-1.82	0.Normal	0	0.Normal	0	-1.7			0	0	17		10	27	2	13.5	14	1	1.Light	1	positive	1.haematobium	Positive	0	0	0
198	D29	Dumbule	Over 2 yrs ago	M	39.3588	4.10863	236	Less poor	1.High	16	3.Old	3	2.Older	14.3	0.Normal	0.Normal	0	n	0	No	44.5	164.5	20.3	-1.06	0.Normal	0	1.Thin	1	-2.02			0	0	0		0	0	2	0	0	0	0.Negative	0	negative	0.Negative	Negative	0		0
199	D30	Dumbule	Over 2 yrs ago	M	39.3949	4.11365	257	Poor	2.Low	10	1.Young	1	1.Younger	13.5	0.Normal	0.Normal	0	n	0	No	31	138.5	20.8	0.14	0.Normal	0	0.Normal	0	-0.16	-0.01	2	0	0	0	0		0	2	0	0	0	0.Negative	0	negative	0.Negative	Negative	0	0
200	D31	Dumbule	Over 2 yrs ago	M	39.3906	4.11167	192	Poor	2.Low	11	1.Young	2	1.Younger	13.8	0.Normal	0.Normal	0	n	0	No	27	129.1	16.6	-1.9	0.Normal	0	0.Normal	0	-0.34			0	0	0	0	0	0	3	0	0	0	0.Negative	0	negative	0.Negative	Negative	0	0	0
201	D32	Dumbule	Over 2 yrs ago	M	39.3946	4.11247	266	Less poor	1.High	12	2.Middle	2	2.Older	12.3	0.Normal	0.Normal	0	n	0	No	36.8	149.5	18.3	0.4	0.Normal	0	0.Normal	0	-0.45			0	0	0	0	0	0	3	0	0	0	0.Negative	0	negative	0.Negative	Negative	0	0	0
202	D33	Dumbule	Within a year ago	M	39.3846	4.11846	250	Poor	2.Low	15	2.Middle	3	2.Older	11.5	1.Anemic	1.Mild	1	n	0	No	33.5	144.8	19.8	-2.94	1.Stunted	0	0.Normal	1	-1.93			0	0	0	0	0	0	3	0	0	0	0.Negative	0	negative	0.Negative	Negative	0	0	0
203	D34	Dumbule	Within a year ago	M	39.3625	4.11821	253	Poor	2.Low	11	1.Young	2	1.Younger	13	0.Normal	0.Normal	0	n	0	No	30.2	138.4	17.5	-0.97	0.Normal	0	0.Normal	0	-0.8			0	0	0	0	0	0	3	0	0	0	0.Negative	0	negative	0.Negative	Negative	0	0	0
204	D35	Dumbule	Over 2 yrs ago	M	39.3857	4.12436	205	Less poor	1.High	13	2.Middle	3	2.Older	12	0.Normal	0.Normal	0	n	0	No	38.6	149.2	19.8	-0.85	0.Normal	0	0.Normal	0	-0.41			0	0	0	0	0	0	3	0	0	0	0.Negative	0	negative	0.Negative	Negative	0	0	0
205	D36	Dumbule	Over 2 yrs ago	M	39.3704	4.12391	215	Poor	2.Low	11	1.Young	2	1.Younger	13	0.Normal	0.Normal	0	n	1	No	35	153.7	19	1.99	0.Normal	0	0.Normal	0	-1.23			0	0	0	25		25	2	12.5	13	1	1.Light	0	negative	1.haematobium	Positive	0	0
206	D37	Dumbule	Over 2 yrs ago	M	39.3946	4.11249	261	Poor	2.Low	11	1.Young	2	1.Younger	12.2	0.Normal	0.Normal	0	n	0	No	33.5	151.8	18.9	0.87	0.Normal	0	0.Normal	0	-1.74			0	0	0	0		0	2	0	0	0	0.Negative	0	negative	0.Negative	Negative	0	0
207	D38	Dumbule	Over 2 yrs ago	M	39.3887	4.1164	247	Poor	2.Low	11	1.Young	2	1.Younger	13.4	0.Normal	0.Normal	0	n	0	No	26	128.8	16.6	-2.12	1.Stunted	0	0.Normal	1	-0.75			0	0	74	76	62	212	3	70.6667	71	1	2.Heavy	3	positive	1.haematobium	Positive	0	0	0
208	D39	Dumbule	Over 2 yrs ago	M	39.3982	4.12168	215	Less poor	1.High	12	2.Middle	2	2.Older	11	1.Anemic	1.Mild	1	p	0	No	28	136	19	-2.17	1.Stunted	1	0.Normal	1	-1.6			0	0		0	2	2	2	1	1	1	1.Light	1	positive	1.haematobium	Positive		0	0
209	D40	Dumbule	Over 2 yrs ago	M	39.365	4.12173	243	Less poor	1.High	10	1.Young	1	1.Younger	10.1	1.Anemic	2.Moderate	2	p	0	No	26.7	127.3	17.6	-1.88	0.Normal	1	0.Normal	1	-0.07			0	0	0	0		0	2	0	0	0	0.Negative	1	positive	0.Negative	Negative	0	0	0
210	D41	Dumbule	Over 2 yrs ago	M	39.3834	4.1169	242	Poor	2.Low	13	2.Middle	3	2.Older	13.4	0.Normal	0.Normal	0	n	1	No	43.5	160	21	0.05	0.Normal	0	0.Normal	0	-0.81			0	0	0	1		1	2	0.5	1	1	1.Light	0	negative	3.mixed	Positive	0	48
211	D42	Dumbule	Over 2 yrs ago	M	39.3942	4.11266	247	Less poor	1.High	11	1.Young	2	1.Younger	13.8	0.Normal	0.Normal	0	n	0	No	29.5	143	18.9	0.01	0.Normal	0	0.Normal	0	-1.67			0	0	8	19		27	2	13.5	14	1	1.Light	2	positive	1.haematobium	Positive	0	0
212	D43	Dumbule	Over 2 yrs ago	M	39.3942	4.11281	257	Poor	2.Low	11	1.Young	2	1.Younger	11.6	0.Normal	0.Normal	0	n	0	No	31.5	139.7	18.4	-0.59	0.Normal	0	0.Normal	0	-0.49			0	0	48	61	14	123	3	41	41	1	1.Light	3	positive	1.haematobium	Positive	0	0	0
213	D44	Dumbule	Within a year ago	M	39.3922	4.10825	221	Less poor	1.High	10	1.Young	1	1.Younger	12	0.Normal	0.Normal	0	n	0	No	22.3	114.5	17	-3.75	1.Stunted	0	0.Normal	1	0.27			0	0	0	0	0	0	3	0	0	0	0.Negative	0	negative	0.Negative	Negative	0	0	0
214	D45	Dumbule	Within a year ago	M	39.361	4.11856	251	Less poor	1.High	10	1.Young	1	1.Younger	13.7	0.Normal	0.Normal	0	n	0	No	27.5	138.6	18.3	-0.24	0.Normal	0	0.Normal	0	-1.61			0	0	0	0	0	0	3	0	0	0	0.Negative	0	negative	0.Negative	Negative	0	0	0
215	D46	Dumbule	Over 2 yrs ago	M	39.3853	4.12337	210	Poor	2.Low	9	1.Young	1	1.Younger	11	1.Anemic	1.Mild	1	p	0	No	22	124.2	15	-1.69	0.Normal	1	0.Normal	1	-1.38	-2	2	0	0	0	0	0	0	3	0	0	0	0.Negative	0	negative	0.Negative	Negative	0	0	0
216	E01	Amani	Over 2 yrs ago	F	39.2916	4.11364	237	Poor	2.Low	9	1.Young	1	1.Younger	12.4	0.Normal	0.Normal	0	n	0	No	22	122.3	16.6	-1.67	0.Normal	0	0.Normal	0	-0.82	-1.59	2	0	0	11	46	43	100	3	33.3333	34	1	1.Light	2	positive	1.haematobium	Positive	0	0	0
217	E02	Amani	Over 2 yrs ago	F	39.2871	4.12829	229	Less poor	1.High	11	1.Young	2	1.Younger	13.7	0.Normal	0.Normal	0	n	0	No	21	127.5	15.2	-2.32	1.Stunted	0	1.Thin	1	-2.69			0	0	0	0	0	0	3	0	0	0	0.Negative	0	negative	0.Negative	Negative	0	0	0
218	E03	Amani	Within a year ago	F	39.2881	4.11475	244	Less poor	1.High	11	1.Young	2	1.Younger	13.1	0.Normal	0.Normal	0	n	0	No	23	124.8	16.3	-2.75	1.Stunted	0	0.Normal	1	-1.25			0	0	0	0	0	0	3	0	0	0	0.Negative	0	negative	0.Negative	Negative	0	0	0
219	E04	Amani	Within a year ago	F	39.2616	4.14747	206	Less poor	1.High	13	2.Middle	3	2.Older	11.4	1.Anemic	1.Mild	1	n	0	No	31	137.9	18.3	-2.72	1.Stunted	0	0.Normal	1	-1.2			0	0	2	0	0	2	3	0.666667	1	1	1.Light	1	positive	1.haematobium	Positive	0	0	0
220	E05	Amani	Within a year ago	F	39.2849	4.12339	235	Poor	2.Low	9	1.Young	1	1.Younger	12.8	0.Normal	0.Normal	0	n	0	No	23	128.4	16.1	-0.97	0.Normal	0	0.Normal	0	-1.43	-1.54	2	0	0	0	0	0	0	3	0	0	0	0.Negative	0	negative	0.Negative	Negative	0	0	0
221	E06	Amani	Over 2 yrs ago	F	39.2951	4.14241	198	Poor	2.Low	12	2.Middle	2	2.Older	11.5	1.Anemic	1.Mild	1	n	0	No	28.5	134.8	18.5	-2.39	1.Stunted	0	0.Normal	1	-1.15			0	0	0	0	0	0	3	0	0	0	0.Negative	1	positive	0.Negative	Negative	0	0	0
222	E07	Amani	Within a year ago	F	39.2771	4.1436	205	Poor	2.Low	13	2.Middle	3	2.Older	11.9	1.Anemic	1.Mild	1	n	0	No	46.5	150.1	21.8	-0.68	0.Normal	0	0.Normal	0	0.75			0	0	0	0	0	0	3	0	0	0	0.Negative	0	negative	0.Negative	Negative	0	0	0
223	E08	Amani	Over 2 yrs ago	F	39.2917	4.11935	216	Poor	2.Low	11	1.Young	2	1.Younger	13.7	0.Normal	0.Normal	0	n	0	No	30.3	141	18.1	-0.49	0.Normal	0	0.Normal	0	-1.02			0	0	0	0	0	0	3	0	0	0	0.Negative	0	negative	0.Negative	Negative	0	0	0
224	E09	Amani	Within a year ago	F	39.2742	4.14004	217	Less poor	1.High	10	1.Young	1	1.Younger	12.4	0.Normal	0.Normal	0	n	0	No	25.6	133	16.7	-0.42	0.Normal	0	0.Normal	0	-1.11	-0.98	2	0	0	0	0	0	0	3	0	0	0	0.Negative	1	positive	0.Negative	Negative	0	0	0
225	E10	Amani	Over 2 yrs ago	F	39.2852	4.12461	221	Poor	2.Low	13	2.Middle	3	2.Older	12.4	0.Normal	0.Normal	0	n	0	No	30.5	141.9	18.1	-1.86	0.Normal	0	0.Normal	0	-1.73			0	0	24	36	0	60	3	20	20	1	1.Light	2	positive	1.haematobium	Positive	0	0	0
226	E11	Amani	Over 2 yrs ago	F	39.3075	4.13397	211	Less poor	1.High	10	1.Young	1	1.Younger	13.5	0.Normal	0.Normal	0	n	0	No	30.5	145.8	17.6	1.53	0.Normal	0	0.Normal	0	-1.22	0.03	2	0	0	6	14	0	20	3	6.66667	7	1	1.Light	3	positive	1.haematobium	Positive	0	0	0
227	E12	Amani	Within a year ago	F	39.2895	4.11361	249	Poor	2.Low	13	2.Middle	3	2.Older	12.6	0.Normal	0.Normal	0	n	0	No	38.5	152.1	19.8	-0.39	0.Normal	0	0.Normal	0	-0.86			0	0	0	0	0	0	3	0	0	0	0.Negative	0	negative	0.Negative	Negative	0	0	0
228	E13	Amani	Within a year ago	F	39.279	4.12458	253	Poor	2.Low	12	2.Middle	2	2.Older	10.4	1.Anemic	2.Moderate	2	p	0	No	30	137.5	18.5	-1.72	0.Normal	1	0.Normal	1	-0.92			0	0	0	0	0	0	3	0	0	0	0.Negative	0	negative	0.Negative	Negative	0		0
229	E14	Amani	Within a year ago	F	39.2791	4.12001	240	Poor	2.Low	10	1.Young	1	1.Younger	13.3	0.Normal	0.Normal	0	n	0	No	26.7	134.6	16.3	-0.8	0.Normal	0	0.Normal	0	-1.12			0	0	0			0	1	0	0	0	0.Negative	2	positive	0.Negative	Negative	0	0
230	E16	Amani	Within a year ago	F	39.2738	4.11694	257	Poor	2.Low	10	1.Young	1	1.Younger	12.8	0.Normal	0.Normal	0	n	0	No	21.5	123.3	16.4	-2.59	1.Stunted	0	0.Normal	1	-1.54			0	0	2	0	1	3	3	1	1	1	1.Light	0	negative	1.haematobium	Positive	0	0	0
231	E17	Amani	Within a year ago	F	39.2807	4.1329	139	Less poor	1.High	11	1.Young	2	1.Younger	12.6	0.Normal	0.Normal	0	n	0	No	27	138.5	17.4	-0.98	0.Normal	0	0.Normal	0	-1.86			0	0			0	0	1	0	0	0	0.Negative	0	negative	0.Negative	Negative			0
232	E18	Amani	Within a year ago	F	39.291	4.12769	211	Poor	2.Low	10	1.Young	1	1.Younger	11.8	0.Normal	0.Normal	0	n	1	No	24.5	132.1	16.5	-0.81	0.Normal	0	0.Normal	0	-1.49	-1.47	2	0	0	19	12	2	33	3	11	11	1	1.Light	0	negative	1.haematobium	Positive	0	0	0
233	E19	Amani	Over 2 yrs ago	F	39.2875	4.12421	226	Less poor	1.High	10	1.Young	1	1.Younger	11.5	0.Normal	0.Normal	0	n	0	No	26	121.8	17.1	-2.94	1.Stunted	0	0.Normal	1	0.32			0	0	0	0	1085	1085	3	361.667	362	1	2.Heavy	3	positive	1.haematobium	Positive	0	0	0
234	E20	Amani	Within a year ago	F	39.2876	4.13377	208	Less poor	1.High	10	1.Young	1	1.Younger	13.2	0.Normal	0.Normal	0	n	0	No	22.5	122.5	15.2	-2.15	1.Stunted	0	0.Normal	1	-0.78	-1.89	2	0	0	0	0	0	0	3	0	0	0	0.Negative	0	negative	0.Negative	Negative	0	0	0
235	E21	Amani	Within a year ago	F	39.2825	4.12253	233	Poor	2.Low	10	1.Young	1	1.Younger	13.6	0.Normal	0.Normal	0	n	0	No	27.1	129.3	18.6	-1.13	0.Normal	0	0.Normal	0	-0.11	-0.72	2	0	0	0	0	0	0	3	0	0	0	0.Negative	0	negative	0.Negative	Negative	0	0	0
236	E22	Amani	Within a year ago	F	39.2756	4.13878	219	Poor	2.Low	12	2.Middle	2	2.Older	14.1	0.Normal	0.Normal	0	n	0	No	33.3	138.8	20	-2.17	1.Stunted	0	0.Normal	1	-0.48			0	0	0	0	0	0	3	0	0	0	0.Negative	0	negative	0.Negative	Negative	0	0	0
237	E23	Amani	Over 2 yrs ago	F	39.2512	4.12201	223	Poor	2.Low	11	1.Young	2	1.Younger	14.8	0.Normal	0.Normal	0	n	0	No	22.1	127.4	15.1	-2.34	1.Stunted	0	1.Thin	1	-2.09			0	0	0	0	0	0	3	0	0	0	0.Negative	0	negative	0.Negative	Negative	0	0	0
238	E24	Amani	Over 2 yrs ago	F	39.2717	4.14155	223	Poor	2.Low	10	1.Young	1	1.Younger	13.4	0.Normal	0.Normal	0	n	0	No	25.5	133.5	17.2	-0.94	0.Normal	0	0.Normal	0	-1.4			0	0	0	0	0	0	3	0	0	0	0.Negative	0	negative	0.Negative	Negative	0	0	0
239	E25	Amani	Over 2 yrs ago	F	39.2513	4.12215	224	Poor	2.Low	12	2.Middle	2	2.Older	13.3	0.Normal	0.Normal	0	n	0	No	30.5	142.4	17.7	-1.09	0.Normal	0	0.Normal	0	-1.47			0	0	9	16	14	39	3	13	13	1	1.Light	0	negative	1.haematobium	Positive	0	0	0
240	E26	Amani	Within a year ago	F	39.2855	4.13568	198	Poor	2.Low	9	1.Young	1	1.Younger	13.8	0.Normal	0.Normal	0	n	0	No	23.3	121	17.9	-2.17	1.Stunted	0	0.Normal	1	-0.18	-1.45	2	0	0	0	0	0	0	3	0	0	0	0.Negative	0	negative	0.Negative	Negative	0	0
241	E27	Amani	Within a year ago	F	39.2892	4.1146	244	Poor	2.Low	13	2.Middle	3	2.Older	14	0.Normal	0.Normal	0	n	0	No	32.5	145	18.6	-1.36	0.Normal	0	0.Normal	0	-1.51			0	0	0	0	0	0	3	0	0	0	0.Negative	0	negative	0.Negative	Negative	0	0	0
242	E28	Amani	Over 2 yrs ago	F	39.2855	4.12598	219	Poor	2.Low	11	1.Young	2	1.Younger	13.4	0.Normal	0.Normal	0	n	0	No	26.1	135.5	16.4	-1.81	0.Normal	0	0.Normal	0	-1.91			0	0	0		0	0	2	0	0	0	0.Negative	0	negative	0.Negative	Negative	0	0	0
243	E29	Amani	Over 2 yrs ago	M	39.2804	4.14265	205	Less poor	1.High	11	1.Young	2	1.Younger	12.7	0.Normal	0.Normal	0	n	0	No	27.5	136	16.4	-0.75	0.Normal	0	0.Normal	0	-1.21			0	0	12	28	31	71	3	23.6667	24	1	1.Light	0	negative	1.haematobium	Positive	0	0	0
244	E30	Amani	Over 2 yrs ago	M	39.2969	4.1421	196	Less poor	1.High	10	1.Young	1	1.Younger	12.6	0.Normal	0.Normal	0	n	0	No	23.2	131.7	16.8	-1.31	0.Normal	0	1.Thin	1	-2.49			0	0	0	0	0	0	3	0	0	0	0.Negative	1	positive	0.Negative	Negative	0	0	0
245	E31	Amani	Over 2 yrs ago	M	39.287	4.12414	234	Less poor	1.High	9	1.Young	1	1.Younger	12.9	0.Normal	0.Normal	0	n	0	No	22.7	128.8	16.5	-0.25	0.Normal	0	0.Normal	0	-1.73	-1.21	2	0	0	13	11	30	54	3	18	18	1	1.Light	0	negative	1.haematobium	Positive	0	0	0
246	E33	Amani	Over 2 yrs ago	M	39.2972	4.14341	190	Poor	2.Low	11	1.Young	2	1.Younger	10.5	1.Anemic	2.Moderate	2	p	0	No	30.7	131.7	19.1	-1.47	0.Normal	1	0.Normal	1	0.47			0	0	37	63	11	111	3	37	37	1	1.Light	1	positive	1.haematobium	Positive	0	0	0
247	E34	Amani	Over 2 yrs ago	M	39.2786	4.12666	256	Less poor	1.High	11	1.Young	2	1.Younger	11.1	1.Anemic	1.Mild	1	n	0	No	25.1	139.7	16.4	-0.23	0.Normal	0	1.Thin	1	-3.09			0	0	0	0	0	0	3	0	0	0	0.Negative	0	negative	0.Negative	Negative	0	0	0
248	E35	Amani	Within a year ago	M	39.3074	4.11439	207	Less poor	1.High	11	1.Young	2	1.Younger	12.1	0.Normal	0.Normal	0	n	0	No	26	131	16.9	-1.46	0.Normal	0	0.Normal	0	-0.98			0	0	8	0	6	14	3	4.66667	5	1	1.Light	0	negative	1.haematobium	Positive			0
249	E36	Amani	Over 2 yrs ago	M	39.2859	4.12406	239	Less poor	1.High	10	1.Young	1	1.Younger	11.8	0.Normal	0.Normal	0	n	0	No	27.4	131.5	17.9	-0.71	0.Normal	0	0.Normal	0	-0.27	-0.59	2	0	0	0	0	0	0	3	0	0	0	0.Negative	0	negative	0.Negative	Negative	0	0	0
250	E37	Amani	Over 2 yrs ago	M	39.2956	4.13128	211	Less poor	1.High	13	2.Middle	3	2.Older	13.1	0.Normal	0.Normal	0	n	0	No	32.1	140	18.3	-2.58	1.Stunted	0	0.Normal	1	-1.26			0	0	0	1	4	5	3	1.66667	2	1	1.Light	1	positive	1.haematobium	Positive	0	0	0
251	E38	Amani	Within a year ago	M	39.279	4.1238	250	Poor	2.Low	15	2.Middle	3	2.Older	12.2	1.Anemic	1.Mild	1	n	0	No	32	143.7	18.5	-3.01	1.Stunted	0	1.Thin	1	-2.24			0	0	0		0	0	2	0	0	0	0.Negative	0	negative	0.Negative	Negative	0	0	0
252	E39	Amani	Over 2 yrs ago	M	39.2725	4.12316	230	Poor	2.Low	13	2.Middle	3	2.Older	11.2	1.Anemic	1.Mild	1	n	0	No	36.5	160	17.8	0.88	0.Normal	0	1.Thin	1	-2.43			0	0	91		104	195	2	97.5	98	1	2.Heavy	3	positive	1.haematobium	Positive	0		0
253	E40	Amani	Over 2 yrs ago	M	39.2758	4.12416	232	Less poor	1.High	11	1.Young	2	1.Younger	14.2	0.Normal	0.Normal	0	n	0	No	26.9	135.6	16.7	-1.07	0.Normal	0	0.Normal	0	-1.5			0	0	0	0	0	0	3	0	0	0	0.Negative	0	negative	0.Negative	Negative	0	0	0
254	E41	Amani	Over 2 yrs ago	M	39.279	4.12381	250	Poor	2.Low	11	1.Young	2	1.Younger	10.6	0.Normal	0.Normal	0	p	0	No	33.5	139.2	18.2	-0.3	0.Normal	1	0.Normal	1	0.28			0	0	0	0	0	0	3	0	0	0	0.Negative	0	negative	0.Negative	Negative	0	0	0
255	E42	Amani	Within a year ago	M	39.2867	4.12464	241	Poor	2.Low	10	1.Young	1	1.Younger	9.9	1.Anemic	2.Moderate	2	p	0	No	25.5	125.6	18	-2.75	1.Stunted	1	0.Normal	1	-0.5			0	0	2060	2776	10064	14900	3	4966.67	4967	1	2.Heavy	3	positive	1.haematobium	Positive	0	0	0
256	E44	Amani	Within a year ago	M	39.2782	4.14515	200	Less poor	1.High	11	1.Young	2	1.Younger	12.6	0.Normal	0.Normal	0	n	0	No	35.5	149.8	18	1.05	0.Normal	0	0.Normal	0	-0.64			0	0	90	83	241	414	3	138	138	1	2.Heavy	2	positive	1.haematobium	Positive	0	0
257	E45	Amani	Over 2 yrs ago	M	39.299	4.12995	209	Poor	2.Low	10	1.Young	1	1.Younger	11.7	0.Normal	0.Normal	0	n	0	No	31.7	137.7	17.5	-0.37	0.Normal	0	0.Normal	0	0.04			0	0	192	678	1178	2048	3	682.667	683	1	2.Heavy	3	positive	1.haematobium	Positive	0	0	0
258	E46	Amani	Within a year ago	M	39.2974	4.13472	224	Less poor	1.High	9	1.Young	1	1.Younger	11.3	1.Anemic	1.Mild	1	n	0	No	27.1	129.5	17.5	-0.69	0.Normal	0	0.Normal	0	0.02	-0.38	2	0	0	0	0	0	0	3	0	0	0	0.Negative	0	negative	0.Negative	Negative	0	0	0
259	E47	Amani	Over 2 yrs ago	M	39.294	4.13349	220	Less poor	1.High	11	1.Young	2	1.Younger	12	0.Normal	0.Normal	0	n	0	No	28.7	135.8	17.8	-0.88	0.Normal	0	0.Normal	0	-0.75			0	0	58	132	172	362	3	120.667	121	1	2.Heavy	2	positive	1.haematobium	Positive	0	0	0
260	E48	Amani	Within a year ago	M	39.2792	4.12025	240	Poor	2.Low	9	1.Young	1	1.Younger	11.8	0.Normal	0.Normal	0	n	0	No	28	136.9	16.5	0.35	0.Normal	0	0.Normal	0	-0.85	-0.3	2	0	0	0	0	0	0	3	0	0	0	0.Negative	0	negative	0.Negative	Negative	0	0	0
261	E49	Amani	Over 2 yrs ago	M	39.2916	4.12805	221	Poor	2.Low	12	2.Middle	2	2.Older	11.7	1.Anemic	1.Mild	1	n	0	No	33.7	147.6	18.4	-0.02	0.Normal	0	0.Normal	0	-1.14			0	0	0	0	0	0	3	0	0	0	0.Negative	0	negative	0.Negative	Negative	0	0	0
262	E50	Amani	Over 2 yrs ago	M	39.2732	4.11776	250	Less poor	1.High	14	2.Middle	3	2.Older	12.5	0.Normal	0.Normal	0	n	0	Yes	32.5	145	19.8	-2.44	1.Stunted	0	1.Thin	1	-2.05			0	0	0	0	0	0	3	0	0	0	0.Negative	0	negative	0.Negative	Negative	0	0
263	E51	Amani	Over 2 yrs ago	M	39.3079	4.11646	226	Less poor	1.High	11	1.Young	2	1.Younger	13	0.Normal	0.Normal	0	n	0	No	24	125.8	17	-2.33	1.Stunted	0	0.Normal	1	-1			0	0	0	0	0	0	3	0	0	0	0.Negative	0	negative	0.Negative	Negative	0	0	0
264	E52	Amani	Over 2 yrs ago	M	39.2859	4.12405	225	Poor	2.Low	10	1.Young	1	1.Younger	13.1	0.Normal	0.Normal	0	n	0	No	26.4	131	16.6	-0.73	0.Normal	0	0.Normal	0	-0.56	-0.79	2	0	0	72		68	140	2	70	70	1	2.Heavy	1	positive	1.haematobium	Positive	0		0
265	E53	Amani	Within a year ago	M	39.29	4.11813	231	Poor	2.Low	10	1.Young	1	1.Younger	13.1	0.Normal	0.Normal	0	n	0	Yes	22	124.5	16	-1.94	0.Normal	0	0.Normal	0	-1.53	-2.27	1	0	0	0	0	0	0	3	0	0	0	0.Negative	0	negative	0.Negative	Negative	0	0	0
266	E54	Amani	Within a year ago	M	39.2729	4.14052	221	Poor	2.Low	12	2.Middle	2	2.Older	10.8	1.Anemic	2.Moderate	2	p	0	No	24	127	17.1	-2.95	1.Stunted	1	0.Normal	1	-1.57			0	0			0	0	1	0	0	0	0.Negative	0	negative	0.Negative	Negative			0
267	E55	Amani	Over 2 yrs ago	M	39.2758	4.12416	233	Less poor	1.High	9	1.Young	1	1.Younger	12.9	0.Normal	0.Normal	0	n	0	No	23	125.7	15	-1.45	0.Normal	0	0.Normal	0	-1.14	-1.67	2	0	0	0	0	0	0	3	0	0	0	0.Negative	0	negative	0.Negative	Negative	0	0	0
268	E56	Amani	Within a year ago	M	39.3	4.13529	207	Less poor	1.High	11	1.Young	2	1.Younger	12.5	0.Normal	0.Normal	0	n	0	No	30	141.5	18.5	-0.21	0.Normal	0	0.Normal	0	-1.23			0	0	54	26	73	153	3	51	51	1	2.Heavy	2	positive	1.haematobium	Positive	0	0	0
269	E57	Amani	Within a year ago	M	39.272	4.14307	211	Poor	2.Low	13	2.Middle	3	2.Older	13.4	0.Normal	0.Normal	0	n	0	No	33.5	143.4	17.3	-1.35	0.Normal	0	0.Normal	0	-0.9			0	0	57	6	70	133	3	44.3333	44	1	1.Light	2	positive	1.haematobium	Positive	0	0	0
270	E58	Amani	Over 2 yrs ago	M	39.2996	4.12489	226	Less poor	1.High	13	2.Middle	3	2.Older	13.3	0.Normal	0.Normal	0	n	0	No	32	147.7	18.5	-0.8	0.Normal	0	1.Thin	1	-2.07			0	0			0	0	1	0	0	0	0.Negative	0	negative	0.Negative	Negative			0
271	E59	Amani	Within a year ago	M	39.2715	4.12224	229	Poor	2.Low	12	2.Middle	2	2.Older	10.8	1.Anemic	2.Moderate	2	p	0	No	28	131.7	17.5	-2.1	1.Stunted	1	0.Normal	1	-0.62			0	0			0	0	1	0	0	0	0.Negative	0	negative	0.Negative	Negative			0
272	E60	Amani	Over 2 yrs ago	M	39.2923	4.12847	216	Less poor	1.High	10	1.Young	1	1.Younger	11.7	0.Normal	0.Normal	0	n	0	No	26.5	131.5	16.9	-0.86	0.Normal	0	0.Normal	0	-0.67	-0.94	2	0	0	0	0	0	0	3	0	0	0	0.Negative	0	negative	0.Negative	Negative	0	0	0
273	E61	Amani	Over 2 yrs ago	M	39.2806	4.13295	220	Less poor	1.High	10	1.Young	1	1.Younger	12.2	0.Normal	0.Normal	0	n	0	No	29.5	140.6	17	0.73	0.Normal	0	0.Normal	0	-0.83	-0.15	2	0	0	0	0	0	0	3	0	0	0	0.Negative	0	negative	0.Negative	Negative	0	0	0
274	F01	Yapha	Over 2 yrs ago	F	39.3601	4.06232	169	Poor	2.Low	13	2.Middle	3	2.Older	12.7	0.Normal	0.Normal	0	n	0	No	30.5	136.9	18.1	-2.73	1.Stunted	0	0.Normal	1	-1.14			0	0	0	0	0	0	3	0	0	0	0.Negative	0	negative	0.Negative	Negative	0	0	0
275	F02	Yapha	Over 2 yrs ago	F	39.3705	4.09733	252	Poor	2.Low	13	2.Middle	3	2.Older	13.4	0.Normal	0.Normal	0	n	0	No	28.9	140.5	17.6	-2.37	1.Stunted	0	1.Thin	1	-2.25			0	0	0		0	0	2	0	0	0	0.Negative	0	negative	0.Negative	Negative	0	0	0
276	F03	Yapha	Within a year ago	F	39.366	4.09959	250	Less poor	1.High	11	1.Young	2	1.Younger	12.6	0.Normal	0.Normal	0	n	0	Yes	27.6	140	17	-0.74	0.Normal	0	0.Normal	0	-1.84			0	0	0	0	0	0	3	0	0	0	0.Negative	0	negative	0.Negative	Negative	0	0	0
277	F04	Yapha	Over 2 yrs ago	F	39.3737	4.09583	256	Less poor	1.High	13	2.Middle	3	2.Older	12.8	0.Normal	0.Normal	0	n	0	No	24.5	127.1	17.8	-3.91	1.Stunted	0	0.Normal	1	-1.67			0	0	0	0	0	0	3	0	0	0	0.Negative	0	negative	0.Negative	Negative	0	0	0
278	F05	Yapha	Within a year ago	F	39.3526	4.09772	261	Less poor	1.High	13	2.Middle	3	2.Older	12.9	0.Normal	0.Normal	0	n	0	No	43.5	154.6	21.8	0.07	0.Normal	0	0.Normal	0	-0.09			0	0	0	0		0	2	0	0	0	0.Negative	0	negative	0.Negative	Negative	0	0
279	F06	Yapha	Within a year ago	F	39.3778	4.09811	235	Less poor	1.High	10	1.Young	1	1.Younger	13.2	0.Normal	0.Normal	0	n	0	No	27.2	128.1	19.2	-1.77	0.Normal	0	0.Normal	0	-0.06			0	0		0		0	1	0	0	0	0.Negative	0	negative	0.Negative	Negative	0	0	0
280	F07	Yapha	Over 2 yrs ago	F	39.3645	4.10187	245	Less poor	1.High	13	2.Middle	3	2.Older	13.1	0.Normal	0.Normal	0	n	0	No	29.8	139.7	18.3	-2.55	1.Stunted	0	0.Normal	1	-1.87			0	0	0	0	0	0	3	0	0	0	0.Negative	0	negative	0.Negative	Negative	0	0	0
281	F08	Yapha	Over 2 yrs ago	F	39.3852	4.10044	228	Poor	2.Low	14	2.Middle	3	2.Older	12.4	0.Normal	0.Normal	0	n	0	No	37.3	148.4	20	-1.5	0.Normal	0	0.Normal	0	-1.05			0	0	0	0		0	2	0	0	0	0.Negative	0	negative	0.Negative	Negative	0	0
282	F09	Yapha	Over 2 yrs ago	F	39.393	4.1004	232	Less poor	1.High	17	3.Old	3	2.Older	11.3	1.Anemic	1.Mild	1	n	0	No	34	140	19.7	-3.45	1.Stunted	0	0.Normal	1	-1.52			0	0	0		0	0	2	0	0	0	0.Negative	0	negative	0.Negative	Negative	0		0
283	F10	Yapha	Over 2 yrs ago	F	39.3704	4.09542	256	Poor	2.Low	13	2.Middle	3	2.Older	11.5	1.Anemic	1.Mild	1	n	0	Yes	31.6	139.6	18.2	-2.82	1.Stunted	0	0.Normal	1	-1.48			0	0	0	0	0	0	3	0	0	0	0.Negative	0	negative	0.Negative	Negative	0	0	0
284	F11	Yapha	Over 2 yrs ago	F	39.3802	4.10409	240	Poor	2.Low	10	1.Young	1	1.Younger	11.5	0.Normal	0.Normal	0	n	0	No	25	124.7	16.7	-2.42	1.Stunted	0	0.Normal	1	-0.35			0	0	0	0	0	0	3	0	0	0	0.Negative	0	negative	0.Negative	Negative	0	0	0
285	F12	Yapha	Over 2 yrs ago	F	39.3688	4.0953	260	Less poor	1.High	13	2.Middle	3	2.Older	11.8	1.Anemic	1.Mild	1	n	0	No	43.2	151.3	22.2	-0.39	0.Normal	0	0.Normal	0	0.19			0	0	0	0		0	2	0	0	0	0.Negative	0	negative	0.Negative	Negative	0
286	F13	Yapha	Over 2 yrs ago	F	39.3753	4.05965	179	Poor	2.Low	17	3.Old	3	2.Older	9.6	1.Anemic	2.Moderate	2	p	0	No	38	146	21.7	-2.51	1.Stunted	1	0.Normal	1	-1.25			0	0	0	0	0	0	3	0	0	0	0.Negative	0	negative	0.Negative	Negative	0	0	0
287	F14	Yapha	Over 2 yrs ago	F	39.3717	4.07359	213	Poor	2.Low	15	2.Middle	3	2.Older	11.7	1.Anemic	1.Mild	1	n	0	No	33.1	141.7	19.5	-2.84	1.Stunted	0	0.Normal	1	-1.59			0	0	0	0	0	0	3	0	0	0	0.Negative	0	negative	0.Negative	Negative	0	0	0
288	F15	Yapha	Over 2 yrs ago	F	39.3604	4.0708	227	Poor	2.Low	10	1.Young	1	1.Younger	13.1	0.Normal	0.Normal	0	n	0	No	34.5	148.9	19.3	1.37	0.Normal	0	0.Normal	0	-0.62			0	0	0	0	0	0	3	0	0	0	0.Negative	2	positive	0.Negative	Negative	0	0	0
289	F16	Yapha	Over 2 yrs ago	F	39.3897	4.1091	211	Poor	2.Low	13	2.Middle	3	2.Older	11.8	1.Anemic	1.Mild	1	n	0	No	30.6	132	19	-3.41	1.Stunted	0	0.Normal	1	-0.47			0	0	0	0		0	2	0	0	0	0.Negative	0	negative	2.hookworm	Negative	0	96	0
290	F17	Yapha	Over 2 yrs ago	F	39.3734	4.09401	262	Less poor	1.High	12	2.Middle	2	2.Older	12.5	0.Normal	0.Normal	0	n	0	No	33.6	146.8	20	-0.48	0.Normal	0	0.Normal	0	-1.14			0	0	0	0	0	0	3	0	0	0	0.Negative	0	negative	0.Negative	Negative	0	0	0
291	F18	Yapha	Over 2 yrs ago	F	39.3526	4.09772	261	Less poor	1.High	12	2.Middle	2	2.Older	13.2	0.Normal	0.Normal	0	n	0	No	31.7	147	17.9	-0.36	0.Normal	0	0.Normal	0	-1.69			0	0	0	0	0	0	3	0	0	0	0.Negative	0	negative	0.Negative	Negative	0	0	0
292	F20	Yapha	Over 2 yrs ago	F	39.3802	4.09485	245	Poor	2.Low	15	2.Middle	3	2.Older	12.9	0.Normal	0.Normal	0	n	0	No	36.1	148.9	20.4	-1.83	0.Normal	0	0.Normal	0	-1.74			0	0	0	0	0	0	3	0	0	0	0.Negative	0	negative	0.Negative	Negative	0	0	0
293	F21	Yapha	Over 2 yrs ago	F	39.3873	4.10372	208	Less poor	1.High	12	2.Middle	2	2.Older	14	0.Normal	0.Normal	0	n	0	No	27.6	138	17.3	-1.81	0.Normal	0	0.Normal	0	-1.87			0	0	0	0	0	0	3	0	0	0	0.Negative	0	negative	0.Negative	Negative	0	0	0
294	F22	Yapha	Within a year ago	F	39.3823	4.09573	243	Less poor	1.High	10	1.Young	1	1.Younger	11.6	0.Normal	0.Normal	0	n	0	No	25.5	124	17.5	-2.34	1.Stunted	0	0.Normal	1	-0.03	-1.38	2	0	0	0	0	0	0	3	0	0	0	0.Negative	0	negative	0.Negative	Negative	0	0	0
295	F23	Yapha	Over 2 yrs ago	F	39.3716	4.09288	257	Poor	2.Low	12	2.Middle	2	2.Older	13.9	0.Normal	0.Normal	0	n	0	No	30.2	138.8	18.8	-2.19	1.Stunted	0	0.Normal	1	-1.34			0	0	0	0	0	0	3	0	0	0	0.Negative	0	negative	0.Negative	Negative	0	0	0
296	F24	Yapha	Over 2 yrs ago	F	39.3485	4.10686	236	Less poor	1.High	12	2.Middle	2	2.Older	13.2	0.Normal	0.Normal	0	n	0	No	28.5	132.2	17	-2.51	1.Stunted	0	0.Normal	1	-0.69			0	0	0	0	0	0	3	0	0	0	0.Negative	0	negative	0.Negative	Negative	0	0	0
297	F25	Yapha	Over 2 yrs ago	F	39.3639	4.09051	227	Less poor	1.High	11	1.Young	2	1.Younger	12.5	0.Normal	0.Normal	0	n	0	No	42.3	149.8	21.6	0.34	0.Normal	0	0.Normal	0	0.53			0	0	0	0	0	0	3	0	0	0	0.Negative	0	negative	0.Negative	Negative	0	0	0
298	F27	Yapha	Over 2 yrs ago	F	39.3713	4.09302	256	Poor	2.Low	12	2.Middle	2	2.Older	12.7	0.Normal	0.Normal	0	n	0	No	30.5	139	18.3	-1.82	1.Stunted	0	0.Normal	1	-1.11			0	0	0	0	0	0	3	0	0	0	0.Negative	0	negative	0.Negative	Negative	0	0	0
299	F28	Yapha	Within a year ago	F	39.3701	4.10684	221	Less poor	1.High	11	1.Young	2	1.Younger	13.2	0.Normal	0.Normal	0	n	0	No	27	134.5	18	-2.01	1.Stunted	0	0.Normal	1	-1.43			0	0	0	0	0	0	3	0	0	0	0.Negative	0	negative	0.Negative	Negative	0	0	0
300	F29	Yapha	Over 2 yrs ago	F	39.373	4.09403	256	Poor	2.Low	12	2.Middle	2	2.Older	12.4	0.Normal	0.Normal	0	n	0	No	27	132.1	17.5	-2.57	1.Stunted	0	0.Normal	1	-1.18			0	0	0	0	0	0	3	0	0	0	0.Negative	0	negative	0.Negative	Negative	0	0	0
301	F30	Yapha	Over 2 yrs ago	F	39.3752	4.0965	246	Poor	2.Low	11	1.Young	2	1.Younger	12.7	0.Normal	0.Normal	0	n	0	No	30.6	133	18.5	-1.66	0.Normal	0	0.Normal	0	0.07			0	0	0	0	0	0	3	0	0	0	0.Negative	0	negative	0.Negative	Negative	0	0	0
302	F31	Yapha	Within a year ago	F	39.3729	4.0869	222	Poor	2.Low	14	2.Middle	3	2.Older	11.6	1.Anemic	1.Mild	1	n	0	No	43.4	155.9	20.5	-0.35	0.Normal	0	0.Normal	0	-0.56			0	0	0	0	0	0	3	0	0	0	0.Negative	0	negative	0.Negative	Negative	0	0	0
303	F32	Yapha	Over 2 yrs ago	F	39.366	4.09983	254	Less poor	1.High	12	2.Middle	2	2.Older	11.1	1.Anemic	1.Mild	1	n	0	No	31.2	133.2	19.9	-2.47	1.Stunted	0	0.Normal	1	-0.11			0	0	0	0	0	0	3	0	0	0	0.Negative	0	negative	0.Negative	Negative	0	0	0
304	F33	Yapha	Over 2 yrs ago	F	39.3723	4.09393	274	Poor	2.Low	11	1.Young	2	1.Younger	13.8	0.Normal	0.Normal	0	n	0	No	26.5	130.8	18.5	-1.94	0.Normal	0	0.Normal	0	-0.84			0	0	0	0	0	0	3	0	0	0	0.Negative	2	positive	0.Negative	Negative	0	0	0
305	F34	Yapha	Over 2 yrs ago	F	39.3737	4.07842	189	Poor	2.Low	12	2.Middle	2	2.Older	13.5	0.Normal	0.Normal	0	n	0	No	37	149.4	19.9	-0.34	0.Normal	0	0.Normal	0	-0.69			0	0	0	0	0	0	3	0	0	0	0.Negative	0	negative	0.Negative	Negative	0	0	0
306	F35	Yapha	Over 2 yrs ago	F	39.3424	4.09732	302	Poor	2.Low	13	2.Middle	3	2.Older	12.4	0.Normal	0.Normal	0	n	0	No	37	151	20.6	-0.56	0.Normal	0	0.Normal	0	-1.09			0	0	0	0	0	0	3	0	0	0	0.Negative	0	negative	0.Negative	Negative	0	0	0
307	F36	Yapha	Over 2 yrs ago	F	39.385	4.09376	242	Poor	2.Low	11	1.Young	2	1.Younger	12.3	0.Normal	0.Normal	0	n	0	No	26	132.4	18	-1.82	0.Normal	0	0.Normal	0	-1.29			0	0	0		0	0	2	0	0	0	0.Negative	0	negative	2.hookworm	Negative	0		48
308	F37	Yapha	Over 2 yrs ago	F	39.3698	4.09043	246	Poor	2.Low	10	1.Young	1	1.Younger	11.3	1.Anemic	1.Mild	1	n	0	No	20.1	113	16.2	-3.83	1.Stunted	0	0.Normal	1	-0.39	-2.88	1	0	0	0	0	0	0	3	0	0	0	0.Negative	0	negative	0.Negative	Negative	0	0	0
309	F38	Yapha	Over 2 yrs ago	F	39.3424	4.09732	302	Poor	2.Low	11	1.Young	2	1.Younger	12.6	0.Normal	0.Normal	0	n	0	No	25.5	123.7	19	-2.93	1.Stunted	0	0.Normal	1	-0.18			0	0	0	0	0	0	3	0	0	0	0.Negative	0	negative	2.hookworm	Negative	0	24	0
310	F39	Yapha	Within a year ago	F	39.3523	4.09816	257	Less poor	1.High	10	1.Young	1	1.Younger	13.3	0.Normal	0.Normal	0	n	0	No	35.5	147	19.5	1.7	0.Normal	0	0.Normal	0	0.01	0.86	2	0	0	0	0	0	0	3	0	0	0	0.Negative	0	negative	0.Negative	Negative	0		0
311	F40	Yapha	Over 2 yrs ago	F	39.3699	4.0712	185	Poor	2.Low	10	1.Young	1	1.Younger	13.7	0.Normal	0.Normal	0	n	0	No	28.1	133.5	17	-1.48	0.Normal	0	0.Normal	0	-0.66			0	0	0	0	0	0	3	0	0	0	0.Negative	0	negative	0.Negative	Negative	0	0	0
312	F41	Yapha	Over 2 yrs ago	M	39.3848	4.07431	198	Less poor	1.High	11	1.Young	2	1.Younger	13.6	0.Normal	0.Normal	0	n	0	No	25.6	133.4	17.4	-1.62	0.Normal	0	0.Normal	0	-1.79			0	0	0		0	0	2	0	0	0	0.Negative	0	negative	0.Negative	Negative	0		0
313	F42	Yapha	Over 2 yrs ago	F	39.3815	4.09537	246	Poor	2.Low	13	2.Middle	3	2.Older	12.5	0.Normal	0.Normal	0	n	0	No	36.8	145.7	20.5	-1.53	0.Normal	0	0.Normal	0	-0.63			0	0	0	0	0	0	3	0	0	0	0.Negative	0	negative	0.Negative	Negative	0	0	0
314	F43	Yapha	Over 2 yrs ago	F	39.367	4.08338	202	Poor	2.Low	11	1.Young	2	1.Younger	12.5	0.Normal	0.Normal	0	n	0	No	33.4	142.2	20.5	-0.05	0.Normal	0	0.Normal	0	-0.23			0	0	0	0	0	0	3	0	0	0	0.Negative	0	negative	0.Negative	Negative	0	0	0
315	F44	Yapha	Over 2 yrs ago	F	39.3816	4.09556	244	Poor	2.Low	11	1.Young	2	1.Younger	13.5	0.Normal	0.Normal	0	n	0	No	25.5	122	18.2	-3.6	1.Stunted	0	0.Normal	1	-0.11			0	0	0	0	0	0	3	0	0	0	0.Negative	2	positive	0.Negative	Negative	0	0	0
316	F45	Yapha	Over 2 yrs ago	F	39.3413	4.09094	210	Poor	2.Low	13	2.Middle	3	2.Older	12.1	0.Normal	0.Normal	0	n	0	No	25	130.3	16.8	-3.55	1.Stunted	0	1.Thin	1	-2.02			0	0	0	0	0	0	3	0	0	0	0.Negative	0	negative	0.Negative	Negative	0	0	0
317	F46	Yapha	Over 2 yrs ago	F	39.358	4.07486	200	Poor	2.Low	15	2.Middle	3	2.Older	12.4	0.Normal	0.Normal	0	n	0	No	48.5	145.3	24.3	-2.3	1.Stunted	0	0.Normal	1	0.92			0	0	384			384	1	384	384	1	2.Heavy	3	positive	1.haematobium	Positive	0
318	F47	Yapha	Over 2 yrs ago	F	39.3827	4.09428	241	Less poor	1.High	12	2.Middle	2	2.Older	13.6	0.Normal	0.Normal	0	n	0	No	22.5	122.5	16.9	-3.94	1.Stunted	0	0.Normal	1	-1.46			0	0	0	0	0	0	3	0	0	0	0.Negative	0	negative	0.Negative	Negative	0	0	0
319	F48	Yapha	Over 2 yrs ago	F	39.3818	4.09549	242	Less poor	1.High	13	2.Middle	3	2.Older	12.1	0.Normal	0.Normal	0	n	0	No	38.2	150.5	19.9	-1.03	0.Normal	0	0.Normal	0	-0.98			0	0	0	0	0	0	3	0	0	0	0.Negative	0	negative	0.Negative	Negative	0	0	0
320	F49	Yapha	Over 2 yrs ago	F	39.3699	4.08335	206	Less poor	1.High	12	2.Middle	2	2.Older	11.7	1.Anemic	1.Mild	1	n	0	No	30.4	141.6	17.6	-1.29	0.Normal	0	0.Normal	0	-1.42			0	0	0	0	0	0	3	0	0	0	0.Negative	1	positive	0.Negative	Negative	0	0	0
321	F51	Yapha	Over 2 yrs ago	F	39.3439	4.09844	260	Poor	2.Low	14	2.Middle	3	2.Older	11.5	1.Anemic	1.Mild	1	n	0	No	50.6	154.2	24	-0.76	0.Normal	0	0.Normal	0	0.61			0	0	0	0	0	0	3	0	0	0	0.Negative	0	negative	0.Negative	Negative	0	0
322	F52	Yapha	Over 2 yrs ago	F	39.3566	4.07405	205	Poor	2.Low	12	2.Middle	2	2.Older	10.8	1.Anemic	2.Moderate	2	p	0	No	37	155.9	19.3	0.69	0.Normal	1	0.Normal	1	-1.43			0	0	207		181	388	2	194	194	1	2.Heavy	2	positive	1.haematobium	Positive	0		0
323	F54	Yapha	Over 2 yrs ago	M	39.3717	4.07359	213	Poor	2.Low	12	2.Middle	2	2.Older	12	0.Normal	0.Normal	0	n	0	No	37	132	17.5	-2.76	1.Stunted	0	0.Normal	1	1.29			0	0	0	0		0	2	0	0	0	0.Negative	0	negative	0.Negative	Negative	0	0
324	F55	Yapha	Over 2 yrs ago	M	39.385	4.09375	247	Less poor	1.High	14	2.Middle	3	2.Older	12.2	0.Normal	0.Normal	0	n	0	No	48.1	148.1	18.6	-1.68	0.Normal	0	0.Normal	0	1.14			0	0	0			0	1	0	0	0	0.Negative	0	negative	0.Negative	Negative	0
325	F56	Yapha	Over 2 yrs ago	M	39.3698	4.09043	244	Poor	2.Low	13	2.Middle	3	2.Older	13.2	0.Normal	0.Normal	0	n	0	No	27.2	128.9	16.8	-3.58	1.Stunted	0	0.Normal	1	-0.96			0	0	0	0	0	0	3	0	0	0	0.Negative	0	negative	0.Negative	Negative	0	0	0
326	F57	Yapha	Over 2 yrs ago	M	39.3566	4.07405	201	Poor	2.Low	14	2.Middle	3	2.Older	13.1	0.Normal	0.Normal	0	n	0	No	37.1	147.2	19.1	-2.44	1.Stunted	0	0.Normal	1	-1.11			0	0	0	0	0	0	3	0	0	0	0.Negative	0	negative	0.Negative	Negative	0	0	0
327	F58	Yapha	Within a year ago	M	39.357	4.07409	199	Poor	2.Low	11	1.Young	2	1.Younger	10.9	1.Anemic	2.Moderate	2	p	0	No	30	136	18.8	-0.84	0.Normal	1	0.Normal	1	-0.33			0	0	0	0	0	0	3	0	0	0	0.Negative	0	negative	0.Negative	Negative	0	0	0
328	F59	Yapha	Over 2 yrs ago	M	39.3538	4.10137	254	Less poor	1.High	13	2.Middle	3	2.Older	11.2	1.Anemic	1.Mild	1	n	0	No	32.1	140.1	17	-2.03	1.Stunted	0	0.Normal	1	-0.96			0	0	0		0	0	2	0	0	0	0.Negative	0	negative	0.Negative	Negative	0		0
329	F60	Yapha	Over 2 yrs ago	M	39.3924	4.09893	222	Poor	2.Low	10	1.Young	1	1.Younger	12.6	0.Normal	0.Normal	0	n	0	No	24.1	132	16.3	-1.13	0.Normal	0	0.Normal	0	-1.99			0	0	64	3		67	2	33.5	34	1	1.Light	1	positive	1.haematobium	Positive	0	0
330	F62	Yapha	Over 2 yrs ago	M	39.3429	4.09535	241	Less poor	1.High	12	2.Middle	2	2.Older	11.8	1.Anemic	1.Mild	1	n	0	No	31.8	145.9	18	-0.08	0.Normal	0	0.Normal	0	-1.46			0	0		0	0	0	2	0	0	0	0.Negative	0	negative	0.Negative	Negative	0		0
331	F63	Yapha	Over 2 yrs ago	M	39.3955	4.09656	221	Poor	2.Low	17	3.Old	3	2.Older	12.8	1.Anemic	1.Mild	1	n	0	No	37.6	151.6	18.7	-3.03	1.Stunted	0	1.Thin	1	-2.32			0	0	0	0	0	0	3	0	0	0	0.Negative	0	negative	0.Negative	Negative	0	0	0
332	F64	Yapha	Within a year ago	M	39.3971	4.09937	206	Poor	2.Low	10	1.Young	1	1.Younger	10	1.Anemic	2.Moderate	2	p	0	No	21.6	125	15.3	-1.91	0.Normal	1	0.Normal	1	-1.88	-2.46	1	0	0	0		0	0	2	0	0	0	0.Negative	0	negative	0.Negative	Negative	0		0
333	F65	Yapha	Over 2 yrs ago	M	39.3699	4.1066	212	Poor	2.Low	12	2.Middle	2	2.Older	9.2	1.Anemic	2.Moderate	2	p	0	No	29	130.6	18.5	-2.35	1.Stunted	1	0.Normal	1	-0.17			0	0	0	0	0	0	3	0	0	0	0.Negative	0	negative	0.Negative	Negative	0	0	0
334	F66	Yapha	Over 2 yrs ago	M	39.3417	4.09829	265	Poor	2.Low	16	3.Old	3	2.Older	13	0.Normal	0.Normal	0	n	0	No	33.5	150.7	18.3	-2.72	1.Stunted	0	1.Thin	1	-3.18			0	0	0	0	0	0	3	0	0	0	0.Negative	0	negative	0.Negative	Negative	0	0	0
335	F67	Yapha	Over 2 yrs ago	M	39.3699	4.07132	260	Less poor	1.High	14	2.Middle	3	2.Older	11.7	1.Anemic	1.Mild	1	n	0	No	33.4	144.9	17.8	-2.1	1.Stunted	0	0.Normal	1	-1.56			0	0	0	0	0	0	3	0	0	0	0.Negative	0	negative	0.Negative	Negative	0	0	0
336	F68	Yapha	Over 2 yrs ago	M	39.3672	4.06886	170	Poor	2.Low	14	2.Middle	3	2.Older	13.7	0.Normal	0.Normal	0	n	0	No	37.4	146.1	19.5	-2.13	1.Stunted	0	0.Normal	1	-0.67			0	0	0	0	0	0	3	0	0	0	0.Negative	0	negative	0.Negative	Negative	0	0	0
337	F69	Yapha	Over 2 yrs ago	M	39.3425	4.09938	276	Poor	2.Low	13	2.Middle	3	2.Older	12.2	0.Normal	0.Normal	0	n	0	No	33.6	144.4	18.3	-1.2	0.Normal	0	0.Normal	0	-1			0	0	8	10	21	39	3	13	13	1	1.Light	1	positive	1.haematobium	Positive	0	0	0
338	F70	Yapha	Over 2 yrs ago	M	39.3801	4.09484	245	Less poor	1.High	12	2.Middle	2	2.Older	11.9	1.Anemic	1.Mild	1	n	0	No	34.6	150	18	0.56	0.Normal	0	0.Normal	0	-1.12			0	0	7	1		8	2	4	4	1	1.Light	0	negative	1.haematobium	Positive	0	0
339	F71	Yapha	Over 2 yrs ago	M	39.3671	4.08356	208	Poor	2.Low	13	2.Middle	3	2.Older	13.6	0.Normal	0.Normal	0	n	0	No	33.6	142.3	18.3	-1.73	0.Normal	0	0.Normal	0	-0.81			0	0	0	0	0	0	3	0	0	0	0.Negative	0	negative	0.Negative	Negative	0	0	0
340	F72	Yapha	Over 2 yrs ago	M	39.3726	4.07386	178	Poor	2.Low	13	2.Middle	3	2.Older	14.3	0.Normal	0.Normal	0	n	0	No	29.8	145.2	17	-1.3	0.Normal	0	1.Thin	1	-2.61			0	0		0	0	0	3	0	0	0	0.Negative	0	negative	0.Negative	Negative	0		0
341	F74	Yapha	Over 2 yrs ago	M	39.3783	4.06185	158	Poor	2.Low	15	2.Middle	3	2.Older	14.2	0.Normal	0.Normal	0	n	0	No	31.6	146.7	17.4	-2.64	1.Stunted	0	1.Thin	1	-2.9			0	0	0	0		0	2	0	0	0	0.Negative	0	negative	0.Negative	Negative	0	0
342	F75	Yapha	Over 2 yrs ago	M	39.3538	4.10137	254	Less poor	1.High	13	2.Middle	3	2.Older	13.8	0.Normal	0.Normal	0	n	0	No	42.6	149.9	20.6	-1.11	0.Normal	0	0.Normal	0	0.22			0	0	0	0		0	2	0	0	0	0.Negative	0	negative	0.Negative	Negative	0
343	F76	Yapha	Over 2 yrs ago	M	39.3688	4.09476	265	Less poor	1.High	13	2.Middle	3	2.Older	13.6	0.Normal	0.Normal	0	n	0	No	33	141.3	18.7	-1.87	0.Normal	0	0.Normal	0	-0.85			0	0	115	10	9	134	3	44.6667	45	1	1.Light	2	positive	1.haematobium	Positive	0	0	0
344	F78	Yapha	Over 2 yrs ago	M	39.3824	4.09579	243	Poor	2.Low	12	2.Middle	2	2.Older	13.6	0.Normal	0.Normal	0	n	0	No	30	134.6	18.6	-1.83	0.Normal	0	0.Normal	0	-0.43			0	0	0	0	0	0	3	0	0	0	0.Negative	0	negative	0.Negative	Negative	0	0	0
345	F79	Yapha	Over 2 yrs ago	M	39.3802	4.10404	239	Poor	2.Low	14	2.Middle	3	2.Older	11.5	1.Anemic	1.Mild	1	n	0	No	32.5	143.2	17.9	-2.4	1.Stunted	0	0.Normal	1	-1.63			0	0	0	0	0	0	3	0	0	0	0.Negative	0	negative	0.Negative	Negative	0	0	0
346	F82	Yapha	Within a year ago	M	39.3815	4.09529	253	Poor	2.Low	11	1.Young	2	1.Younger	14.9	0.Normal	0.Normal	0	n	0	No	30.2	132.6	20.3	-1.5	0.Normal	0	0.Normal	0	0.15			0	0	0	0	0	0	3	0	0	0	0.Negative	0	negative	0.Negative	Negative	0	0	0
347	F83	Yapha	Over 2 yrs ago	M	39.3624	4.09002	219	Poor	2.Low	11	1.Young	2	1.Younger	12.2	0.Normal	0.Normal	0	n	0	No	29	134.7	18	-1.18	0.Normal	0	0.Normal	0	-0.53			0	0	0	0	0	0	3	0	0	0	0.Negative	0	negative	0.Negative	Negative	0	0	0
348	F85	Yapha	Over 2 yrs ago	M	39.3713	4.09305	252	Poor	2.Low	10	1.Young	1	1.Younger	11.7	0.Normal	0.Normal	0	n	0	No	26.5	132.9	17.4	-0.94	0.Normal	0	0.Normal	0	-1			0	0	0	0	0	0	3	0	0	0	0.Negative	0	negative	0.Negative	Negative	0	0	0
349	F86	Yapha	Over 2 yrs ago	M	39.3514	4.07672	230	Less poor	1.High	13	2.Middle	3	2.Older	12	0.Normal	0.Normal	0	n	0	No	31.1	143.6	17.5	-1.82	0.Normal	0	0.Normal	0	-1.95			0	0	0	2	0	2	3	0.666667	1	1	1.Light	3	positive	1.haematobium	Positive	0	0	0
350	F88	Yapha	Over 2 yrs ago	M	39.3817	4.09557	237	Poor	2.Low	13	2.Middle	3	2.Older	13.1	0.Normal	0.Normal	0	n	0	No	34.1	138.9	18.8	-2.58	1.Stunted	0	0.Normal	1	-0.38			0	0	65	15	26	106	3	35.3333	36	1	1.Light	3	positive	1.haematobium	Positive	0	0	0
351	F89	Yapha	Over 2 yrs ago	M	39.358	4.07484	207	Poor	2.Low	12	2.Middle	2	2.Older	12.1	0.Normal	0.Normal	0	n	0	No	40.2	153.8	19.1	0.98	0.Normal	0	0.Normal	0	-0.17			0	0	60	39		99	2	49.5	50	1	2.Heavy	0	negative	1.haematobium	Positive	0	0
352	F90	Yapha	Over 2 yrs ago	M	39.3589	4.07339	201	Poor	2.Low	15	2.Middle	3	2.Older	10.6	1.Anemic	1.Mild	1	p	0	No	29.8	143	17.6	-3.11	1.Stunted	1	1.Thin	1	-2.99			0	0	0	0	0	0	3	0	0	0	0.Negative	0	negative	0.Negative	Negative	0	0	0
353	F91	Yapha	Within a year ago	M	39.3645	4.08144	188	Poor	2.Low	10	1.Young	1	1.Younger	11.3	1.Anemic	1.Mild	1	n	0	No	24.5	126.9	16.2	-1.49	0.Normal	0	0.Normal	0	-0.71	-1.4	1	0	0	0	0	0	0	3	0	0	0	0.Negative	0	negative	0.Negative	Negative	0	0	0
354	F92	Yapha	Over 2 yrs ago	M	39.3716	4.09287	257	Poor	2.Low	12	2.Middle	2	2.Older	13.6	0.Normal	0.Normal	0	n	0	No	23.5	123	17.1	-3.4	1.Stunted	0	0.Normal	1	-1.04			0	0		0	0	0	2	0	0	0	0.Negative	1	positive	0.Negative	Negative	0		0
355	F93	Yapha	Over 2 yrs ago	M	39.3924	4.09893	222	Poor	2.Low	14	2.Middle	3	2.Older	11.2	1.Anemic	1.Mild	1	n	0	No	31.7	138.1	20.2	-3.31	1.Stunted	0	0.Normal	1	-1.25			0	0	0	0		0	2	0	0	0	0.Negative	0	negative	0.Negative	Negative	0	0	0
356	F94	Yapha	Over 2 yrs ago	M	39.3849	4.09359	244	Poor	2.Low	11	1.Young	2	1.Younger	11.3	1.Anemic	1.Mild	1	n	0	No	24.5	129.5	16.5	-1.96	0.Normal	0	0.Normal	0	-1.5			0	0	0		0	0	2	0	0	0	0.Negative	0	negative	0.Negative	Negative	0		0
357	F95	Yapha	Within a year ago	M	39.3699	4.08336	207	Less poor	1.High	13	2.Middle	3	2.Older	12.6	0.Normal	0.Normal	0	n	0	No	32.4	143.6	17.4	-1.54	0.Normal	0	0.Normal	0	-1.37			0	0	0	0	0	0	3	0	0	0	0.Negative	0	negative	0.Negative	Negative	0	0	0
358	F96	Yapha	Over 2 yrs ago	M	39.357	4.07409	199	Poor	2.Low	13	2.Middle	3	2.Older	12	0.Normal	0.Normal	0	n	0	No	31	138.8	18	-2.63	1.Stunted	0	0.Normal	1	-1.31			0	0	0	0	0	0	3	0	0	0	0.Negative	0	negative	0.Negative	Negative	0	0	0
359	F98	Yapha	Over 2 yrs ago	M	39.3528	4.09797	254	Less poor	1.High	12	2.Middle	2	2.Older	11.7	1.Anemic	1.Mild	1	n	0	No	28.3	130.8	17.1	-2.71	1.Stunted	0	0.Normal	1	-0.59			0	0		0		0	1	0	0	0	0.Negative	0	negative	0.Negative	Negative	0
360	F99	Yapha	Over 2 yrs ago	M	39.3532	4.10468	236	Less poor	1.High	13	2.Middle	3	2.Older	12.4	0.Normal	0.Normal	0	n	0	No	29.3	140.7	18.5	-2.38	1.Stunted	0	1.Thin	1	-2.26			0	0	0	0	0	0	3	0	0	0	0.Negative	0	negative	0.Negative	Negative	0	0	0
361	F100	Yapha	Within a year ago	M	39.3592	4.10942	229	Less poor	1.High	11	1.Young	2	1.Younger	12.5	0.Normal	0.Normal	0	n	0	No	28.6	135.7	16.4	-1.32	0.Normal	0	0.Normal	0	-0.93			0	0	0	5	2	7	3	2.33333	3	1	1.Light	2	positive	1.haematobium	Positive	0	0	0
362	F103	Yapha	Over 2 yrs ago	M	39.3645	4.10187	245	Less poor	1.High	14	2.Middle	3	2.Older	9.1	1.Anemic	1.Mild	1	p	0	No	36.9	143.5	21	-2.73	1.Stunted	1	0.Normal	1	-0.59			0	0	0	0		0	2	0	0	0	0.Negative	0	negative	0.Negative	Negative	0	0
363	F104	Yapha	Over 2 yrs ago	M	39.3584	4.0655	191	Poor	2.Low	14	2.Middle	3	2.Older	11.4	1.Anemic	1.Mild	1	n	0	No	36.5	131.7	17.4	-4.09	1.Stunted	0	0.Normal	1	0.77			0	0		0	0	0	2	0	0	0	0.Negative	0	negative	0.Negative	Negative	0	0	0
364	F105	Yapha	Within a year ago	M	39.3971	4.09937	206	Poor	2.Low	13	2.Middle	3	2.Older	11.8	1.Anemic	1.Mild	1	n	0	No	27.1	130.9	18	-3.11	1.Stunted	0	0.Normal	1	-1.23			0	0	0	0	13	13	3	4.33333	4	1	1.Light	0	negative	1.haematobium	Positive	0	0	0
365	F106	Yapha	Over 2 yrs ago	M	39.3548	4.07577	227	Poor	2.Low	12	2.Middle	2	2.Older	13.2	0.Normal	0.Normal	0	n	0	No	27	136.2	16.9	-1.55	0.Normal	0	0.Normal	0	-1.79			0	0	0	0	0	0	3	0	0	0	0.Negative	0	negative	0.Negative	Negative	0	0
366	F108	Yapha	Over 2 yrs ago	M	39.3526	4.09801	261	Less poor	1.High	16	3.Old	3	2.Older	13.6	0.Normal	0.Normal	0	n	0	No	29	138.2	18	-4.31	1.Stunted	0	1.Thin	1	-2.84			0	0		0		0	1	0	0	0	0.Negative	0	negative	0.Negative	Negative	0	0
367	F109	Yapha	Within a year ago	M	39.3702	4.07139	201	Less poor	1.High	14	2.Middle	3	2.Older	12	0.Normal	0.Normal	0	n	0	No	26.2	134.5	16.6	-3.37	1.Stunted	0	1.Thin	1	-2.61			0	0	0	0	0	0	3	0	0	0	0.Negative	0	negative	0.Negative	Negative	0		0
368	F111	Yapha	Over 2 yrs ago	M	39.3679	4.08051	210	Poor	2.Low	11	1.Young	2	1.Younger	12.7	0.Normal	0.Normal	0	n	0	No	26.2	129.8	17.5	-1.83	0.Normal	0	0.Normal	0	-0.77			0	0		0	0	0	2	0	0	0	0.Negative	1	positive	0.Negative	Negative		0	0
[truncated: 44 more columns]
