# Supplementary material for: Spatial distribution and risk factors of Schistosoma haematobium and hookworm infections among schoolchildren in Kwale, Kenya
Source: PLoS Negl Trop Dis. 2017 Sep 1;11(9):e0005872. doi: 10.1371/journal.pntd.0005872 (PMC5599053; doi:10.1371/journal.pntd.0005872)
Supplement: S1 Table — (XLSX) [file pntd.0005872.s004.xlsx]

## Sheet: Sheet1
S1 Table. Prevalence and Intensity of Helminthic Infections among Schoolchildren, Kwale
		Religion
Parasite	Overall n = 368	Christian n = 79	Muslim n = 289	P
	Prevalence (95% CI)
Schistosomes
Schistosoma haematobium	33.2 (28.3 - 38.0)	27.8 (18.0 - 37.7)	34.6 (29.1 - 40.1)	0.3196
Light	19.8 (15.8 - 23.9)	19.0 (10.3 - 27.6)	20.1 (15.5 - 24.7)
Heavy	13.4 (9.8 - 16.8)	8.9 (2.6 - 15.1)	14.5 (10.5 - 18.6)
Mean intensity (Eggs/10 ml urine)	49.4	9.9	60.2	0.01
Schistosoma mansoni	0
STHs
Hookworm	26.1 (21.6 - 30.6)	17.7 (11.5 - 24.0)	28.4 (23.2 - 33.6)	0.0774
Light	24.7 (20.3 - 29.1)	17.7 (11.5 - 24.0)	26.6 (21.5 - 31.7)	0.2437
Moderate	1.1 (0.02 - 2.1)	0	1.4 (0.04 - 2.7)
Heavy	0.3 (-0.2 - 0.8)	0	0.3 (-0.3 - 1.0)
Mean intensity (EPG)	72.8	12.3	89.3	0.001
Trichuris trichiura	1.6 (0.3 - 2.9)	0	2.1 (0.4 - 3.7)	0.348
Ascaris lumbricoides	0
At least one helminth	46.2 (41.1-51.3)	40.5 (29.7 - 51.3)	47.8 (42.0 - 53.5)	0.309
